# Supplementary material for: Latent profiles of elite Malaysian athletes’ use of psychological skills and techniques and relations with mental toughness
Source: PeerJ. 2018 May 15;6:e4778. doi: 10.7717/peerj.4778 (PMC5958883; doi:10.7717/peerj.4778)
Supplement: Supplemental Information 1 [file peerj-06-4778-s001.xlsx]

## Sheet: LPA of Malay athletes' use of P
id	sport	gender	age	yrs_sport	comp_level	train_wk	hrs_wk	mt1	mt2	mt3	mt4	mt5	mt6	mt7	mt8	tops1	tops2	tops3	tops4	tops5	tops6	tops7	tops8	tops9	tops10	tops11	tops12	tops13	tops14	tops15	tops16	tops17	tops18	tops19	tops20	tops21	tops22	tops23	tops24	tops25	tops26	tops27	tops28	tops29	tops30	tops31	tops32	tops33	tops34
1	4	1	24	999	2	6	12	5	6	6	5	5	6	6	6	4	4	3	1	3	4	3	4	5	3	4	3	3	2	3	4	3	4	3	4	3	4	5	5	3	5	3	2	4	4	3	4	5	4
2	4	1	20	4	2	5	10	5	6	5	6	6	6	6	6	3	4	3	3	4	4	2	4	3	3	4	4	3	3	4	4	4	4	2	4	4	3	3	4	4	4	4	2	3	3	4	3	4	3
3	4	1	23	8.5	2	6	12	4	5	4	5	3	4	5	4	3	2	3	4	4	3	5	3	2	5	2	3	2	3	4	4	4	2	3	5	3	4	3	2	3	4	3	4	4	2	4	4	3	4
4	4	1	22	5	3	8	24	7	7	7	7	6	5	5	7	4	4	3	4	3	4	2	4	2	4	4	4	3	3	4	5	4	4	2	5	5	4	4	4	4	4	4	4	4	4	4	3	5	4
5	4	1	22	5	2	8	24	5	6	4	7	5	6	5	6	4	4	4	3	3	3	4	3	3	3	2	2	3	3	4	3	3	2	3	3	4	3	3	3	4	2	3	3	4	3	3	3	4	3
7	4	1	24	3	3	8	24	7	5	7	6	6	6	7	6	5	5	5	4	3	4	5	5	4	4	3	3	4	3	3	2	3	4	3	5	5	4	4	3	5	4	5	3	4	3	3	1	4	5
8	4	1	23	8	3	8	24	7	6	6	7	7	5	5	7	3	3	4	3	2	4	2	4	2	3	4	4	4	2	4	4	4	4	2	4	5	4	4	4	5	5	5	2	5	4	5	4	5	4
9	4	1	23	6.5	3	7	14	6	5	6	6	6	5	6	6	4	4	4	4	3	4	2	4	3	3	4	4	3	2	4	4	4	4	2	4	4	4	4	4	4	4	3	4	4	4	4	3	4	5
10	4	1	999	6	2	8	24	7	7	7	7	7	7	7	7	4	4	4	2	4	4	4	4	4	4	4	4	4	3	3	4	4	4	2	4	4	4	4	4	4	4	4	2	4	4	4	4	4	3
11	4	1	22	6	3	8	16	5	4	5	6	4	6	4	5	4	4	4	3	3	4	5	3	4	4	3	3	3	2	2	3	5	3	2	4	3	3	2	2	2	5	5	3	4	3	5	3	5	1
12	4	1	23	7	3	8	24	6	6	5	7	6	6	5	6	5	5	5	4	4	4	2	5	3	5	5	5	3	2	3	3	4	3	2	2	4	3	3	4	3	5	5	1	4	4	5	4	5	3
13	4	1	31	10	3	6	28	7	6	6	7	7	6	7	7	3	4	5	4	3	3	4	4	2	3	3	5	5	1	3	4	4	3	1	5	3	2	4	5	5	4	4	5	4	4	4	2	4	5
31	8	0	999	10	2	8	35	6	6	7	7	6	7	7	7	4	3	4	3	4	4	2	4	3	4	3	4	4	2	4	4	4	2	2	4	4	3	4	4	4	4	4	3	4	4	4	2	4	3
33	8	0	16	10	2	8	35	6	6	6	6	6	6	7	7	4	4	4	3	3	3	2	4	2	4	3	3	4	2	4	4	4	4	2	4	4	3	3	4	3	3	4	4	4	4	4	3	4	3
34	8	0	17	10	2	9	35	5	4	4	5	5	6	5	6	4	4	3	3	2	4	2	3	3	2	3	4	3	2	4	3	3	2	3	4	3	3	3	3	3	4	4	3	3	4	4	3	4	3
35	8	0	20	8	2	6	27	6	6	7	6	7	7	7	6	4	4	3	3	4	5	1	4	3	2	3	4	5	3	5	4	5	5	1	5	4	5	4	4	4	5	4	2	4	5	4	2	5	3
36	8	1	17	2	2	6	20	4	4	4	4	4	4	3	4	3	3	3	3	3	3	3	3	4	3	3	3	3	3	4	4	3	3	2	4	4	4	5	4	3	4	3	3	3	3	4	5	5	3
37	8	1	18	2	2	6	35	1	5	4	5	4	5	3	5	5	999	4	2	4	4	4	4	4	4	4	4	4	2	3	3	4	3	3	4	3	3	4	3	4	3	4	3	4	3	3	3	3	3
38	8	1	18	2	2	6	35	5	6	7	7	7	6	5	7	4	5	5	3	5	4	1	5	2	3	4	4	4	3	4	4	4	2	2	5	3	4	4	4	3	4	4	3	4	3	4	2	4	4
39	8	1	16	2	2	6	20	7	6	6	6	6	6	6	6	4	3	3	2	3	3	3	4	4	4	3	3	3	3	3	3	3	3	3	3	3	3	3	3	3	3	3	3	3	3	3	3	3	4
41	8	1	22	3	3	6	30	4	4	5	4	4	5	5	4	3	4	3	2	4	3	4	4	3	3	3	4	4	3	4	3	4	3	3	4	4	4	3	3	3	4	4	3	3	3	3	3	4	4
42	8	1	25	3	3	6	56	6	4	5	6	6	5	4	4	4	4	4	2	5	4	4	5	4	5	4	4	4	2	4	4	3	3	2	4	4	4	3	4	3	4	3	2	4	4	4	4	5	5
44	22	1	22	2	3	6	18	6	7	6	7	6	6	5	7	3	4	3	2	4	3	2	4	3	3	3	4	2	3	3	4	4	4	2	3	2	2	3	3	3	4	4	3	2	3	4	3	2	5
45	22	1	23	2	2	6	18	7	7	7	7	7	7	7	6	3	3	2	4	2	4	2	4	2	3	4	4	4	3	5	5	4	4	2	4	4	4	4	4	4	4	4	5	4	4	4	1	4	5
46	22	1	27	8	3	12	25	7	7	7	7	7	7	7	7	5	5	5	3	4	5	2	5	2	4	3	5	4	2	5	5	5	4	1	5	5	4	5	5	5	5	5	4	5	5	5	1	5	4
47	22	0	26	7	3	6	12	7	5	5	7	5	6	6	7	4	4	3	2	3	4	3	4	3	4	4	4	4	2	4	4	4	3	3	4	3	4	4	3	3	3	4	3	4	3	4	2	4	4
48	11	1	28	10	3	5	30	6	6	6	6	5	1	5	5	3	4	3	3	3	2	1	3	3	3	4	4	3	2	4	4	2	3	2	4	3	4	3	3	4	3	4	3	4	3	3	3	4	2
49	11	0	29	8	3	5	30	7	6	7	7	6	6	7	6	4	5	4	3	4	4	2	4	3	3	4	4	3	2	5	4	4	4	1	5	4	4	4	4	4	5	5	3	4	4	4	3	5	4
50	11	1	32	6	2	5	40	7	6	7	7	6	6	6	7	4	4	5	4	3	4	1	4	2	3	4	4	4	3	4	4	4	4	2	4	4	4	4	4	4	4	4	4	5	5	4	2	4	4
51	11	0	44	20	3	5	30	6	7	7	7	7	7	6	7	4	5	5	4	5	5	1	4	2	5	4	5	5	2	4	4	5	5	1	5	5	5	5	4	4	5	5	2	5	5	4	1	5	4
52	11	1	27	4	2	5	30	7	6	7	7	6	6	6	6	4	3	3	4	3	4	1	3	2	3	3	4	4	3	3	4	4	3	2	4	4	3	4	4	4	4	4	3	4	4	3	2	4	4
53	11	0	34	12	3	5	30	6	6	6	6	6	6	6	6	3	4	4	4	4	4	3	4	1	3	4	4	4	999	3	3	4	4	2	4	5	4	4	4	4	4	3	3	4	4	4	3	4	4
54	11	0	36	19	3	5	30	7	7	7	7	7	6	7	7	4	4	4	4	4	5	2	4	2	4	3	4	4	4	4	4	5	5	1	5	5	4	4	4	4	5	4	5	4	4	4	1	4	4
55	11	0	28	11	3	5	30	7	7	7	7	7	7	7	7	3	5	5	4	3	3	2	5	3	4	3	5	5	3	5	5	3	5	1	5	3	3	5	5	5	4	5	4	5	5	5	3	5	4
56	11	0	24	3	3	5	30	7	6	7	7	6	7	6	6	4	4	4	4	3	3	1	3	1	4	3	4	3	3	4	3	3	2	2	5	5	5	4	4	5	4	4	4	4	4	4	1	4	4
57	11	0	18	5	3	5	30	6	4	4	6	5	5	6	6	3	4	5	3	3	3	2	4	2	3	4	4	4	3	4	3	4	4	2	4	3	4	4	4	4	3	4	3	5	4	5	2	4	5
58	11	1	26	5	3	5	30	7	7	7	7	7	4	4	6	5	4	5	5	3	4	1	5	2	3	4	5	4	3	5	5	4	2	1	5	3	5	5	4	4	4	5	4	4	4	5	1	5	5
59	11	1	33	17	3	5	30	7	6	7	7	7	4	7	7	5	5	5	3	4	5	1	5	1	5	5	5	4	3	5	5	5	4	1	5	5	5	5	5	5	5	5	3	5	4	5	1	5	5
60	11	1	29	6	3	5	30	6	5	6	4	6	7	5	5	3	4	5	3	3	4	1	4	1	3	4	4	3	4	3	4	3	4	3	2	2	2	2	3	3	5	3	2	3	2	2	1	5	3
62	16	0	999	4	3	5	18	4	5	5	5	7	5	7	7	3	4	5	3	4	4	1	4	1	5	4	4	4	3	4	4	4	3	2	4	4	4	4	4	4	4	4	3	4	4	4	1	4	5
64	16	1	27	7	3	11	30	6	4	4	6	5	5	4	5	4	4	3	3	3	3	2	2	3	3	5	4	2	2	4	3	3	5	3	3	3	2	4	4	5	4	4	3	4	4	3	3	4	4
66	16	1	25	2	3	11	18	6	6	7	7	7	7	6	7	4	5	5	3	4	4	1	4	2	5	5	5	4	1	5	4	4	4	1	5	5	5	4	5	4	5	4	3	4	4	4	2	5	4
67	16	1	23	4	3	11	34	7	6	6	7	5	4	6	6	5	5	5	4	3	4	3	4	2	3	3	5	3	3	5	5	4	3	3	5	5	4	4	4	4	5	5	3	4	4	3	2	5	3
70	16	0	25	2	3	11	18	6	6	6	6	6	5	6	7	4	4	4	3	4	4	2	4	3	4	5	4	3	1	4	4	4	4	2	4	3	4	4	4	4	4	4	4	4	4	3	3	5	4
73	16	1	23	2	3	5	20	7	6	7	7	7	7	7	7	4	4	3	3	2	3	2	2	2	2	4	4	4	3	3	3	3	3	3	3	3	3	3	3	3	3	3	3	3	3	3	3	3	3
76	21	0	24	1	2	5	16	7	5	5	7	7	5	5	7	4	4	4	3	4	4	3	4	3	3	4	4	4	4	3	4	4	4	2	4	4	3	4	4	4	4	4	3	3	4	4	4	3	4
77	21	1	24	4	3	5	20	5	5	5	5	6	4	6	6	4	5	4	1	3	4	4	3	3	2	3	3	3	2	3	4	5	4	2	4	3	4	4	5	4	4	3	2	3	3	4	4	3	3
81	21	1	23	1	3	5	10	5	6	5	6	5	6	5	6	3	4	5	1	4	4	4	4	5	4	4	4	4	1	4	5	5	4	1	4	5	4	4	5	4	5	4	2	5	4	3	4	5	5
87	21	0	24	4	3	8	20	5	5	6	5	4	4	5	4	4	4	4	3	2	4	1	2	2	1	2	3	3	2	3	4	4	4	1	5	3	4	3	3	4	4	4	3	3	3	4	2	4	4
88	21	0	19	1	3	5	12	4	4	5	5	4	4	5	5	3	4	3	3	3	4	2	3	3	3	3	3	3	2	4	3	3	3	2	4	3	3	3	3	3	3	4	2	3	3	4	3	3	3
89	21	0	25	7	3	5	20	6	5	5	6	6	6	5	5	4	4	5	3	3	5	2	4	2	4	3	5	4	2	4	4	5	4	1	5	5	3	4	4	3	5	4	3	4	4	5	3	5	4
90	21	1	27	3	3	5	10	6	6	6	7	6	6	7	6	4	5	5	2	4	4	1	4	2	4	5	5	4	1	4	4	4	3	1	5	5	5	4	5	4	4	5	2	5	4	5	2	5	5
93	5	1	27	2	2	12	30	7	7	6	7	6	6	7	7	4	2	5	4	3	5	2	4	2	4	3	4	4	4	4	4	4	3	1	4	3	4	3	4	5	5	4	4	5	5	5	2	4	5
95	5	1	23	4	2	12	30	7	7	6	7	6	6	7	7	4	2	5	4	3	5	2	4	2	4	3	4	4	4	4	4	4	3	1	4	3	4	3	4	5	5	4	4	5	5	5	2	4	5
97	5	1	25	3	2	12	30	7	7	6	7	6	6	7	7	4	2	5	4	3	5	2	4	2	4	3	4	4	4	4	4	4	3	1	4	3	4	3	4	5	5	4	4	5	4	5	2	4	5
99	19	1	19	1	3	11	30	4	6	5	6	5	3	5	6	3	4	1	3	2	4	1	4	3	1	3	2	4	4	1	2	2	3	2	4	4	3	3	4	4	2	2	1	4	2	2	2	3	5
101	19	1	31	1	3	11	30	5	5	6	6	6	5	6	6	3	3	3	3	3	3	2	3	3	3	3	4	4	4	3	3	3	3	2	4	3	3	3	3	4	4	3	2	3	2	4	4	3	3
102	19	0	23	5	3	11	30	7	7	7	7	7	6	6	5	4	4	4	3	3	4	2	4	2	3	3	4	4	2	4	4	4	3	1	5	5	5	5	5	5	5	5	3	5	4	999	3	5	5
113	6	1	23	5	3	10	70	5	5	6	5	6	5	6	6	5	5	5	2	4	3	3	4	4	3	4	5	4	1	5	5	3	3	3	2	3	3	4	4	4	3	4	1	4	3	4	4	5	1
116	6	0	16	2	3	10	40	5	4	4	4	5	3	6	5	3	3	4	3	2	4	3	4	3	2	3	4	3	2	3	3	4	3	3	3	4	3	3	4	3	4	4	4	4	3	5	2	4	2
118	12	1	22	5	2	8	26	7	5	7	7	7	7	6	7	4	3	3	3	4	4	2	4	2	5	4	5	4	4	4	4	4	5	1	5	5	5	5	5	4	5	5	1	5	5	5	5	5	4
120	12	1	22	1	3	8	20	5	6	7	7	7	7	7	7	4	3	4	3	5	5	3	5	4	4	3	4	5	1	4	5	5	3	2	5	5	3	5	4	5	5	5	4	4	4	5	4	5	5
124	12	1	24	4	3	10	50	6	6	6	6	6	6	6	6	5	5	4	2	4	5	5	4	4	4	4	4	4	2	5	4	4	4	2	4	4	4	4	4	4	4	4	2	4	4	5	4	5	4
127	12	1	29	8	3	10	20	7	7	7	7	7	7	7	7	4	5	5	3	4	4	4	4	1	4	4	5	4	3	5	5	5	5	2	5	4	4	5	4	5	4	5	2	4	4	4	4	4	5
128	12	0	36	15	3	7	15	7	7	7	7	7	7	7	7	5	5	4	5	4	5	1	3	2	4	5	4	4	2	5	5	3	3	1	5	4	5	4	4	5	5	5	5	5	4	5	1	4	4
129	12	1	23	7	2	6	20	6	7	7	7	1	4	7	7	5	5	5	3	1	5	1	5	5	1	5	5	3	1	5	5	5	5	1	5	5	5	5	5	5	5	5	3	5	5	5	3	5	3
132	1	0	19	2	3	999	18	6	5	5	6	5	5	5	5	3	4	4	3	3	4	2	3	2	3	3	3	3	2	4	3	3	3	2	4	4	4	4	3	4	4	4	3	4	4	4	2	4	4
135	20	1	999	1	2	5	20	6	4	6	4	6	3	6	6	3	3	4	4	3	4	4	3	3	4	4	4	3	3	4	4	5	2	4	3	3	4	3	3	4	2	2	3	3	3	3	4	4	3
136	20	0	15	0.5	2	5	20	5	4	5	6	5	5	5	6	3	3	2	3	2	3	3	2	3	2	3	2	2	3	1	3	3	4	2	4	2	2	3	2	4	3	4	3	3	2	2	3	4	3
137	20	1	15	8	2	5	20	7	7	6	7	7	7	7	7	3	5	5	4	3	5	1	5	1	3	3	4	4	3	5	5	4	3	4	3	3	4	4	5	4	4	5	1	4	4	3	3	3	1
139	20	1	17	5	2	5	20	5	6	6	5	7	6	7	6	4	2	3	5	5	4	1	3	2	5	2	5	5	3	1	3	3	4	1	2	5	2	3	3	5	3	2	5	2	3	4	1	5	4
141	20	1	21	12	2	7	42	7	7	7	7	7	7	7	7	4	4	4	3	3	3	4	3	5	2	4	4	3	1	4	3	3	4	3	4	4	4	4	4	3	3	3	3	3	4	4	4	3	3
155	9	1	19	11	2	10	30	7	5	5	6	6	7	5	6	4	2	3	4	3	3	3	3	3	3	999	4	3	4	4	3	3	3	3	4	3	3	3	4	4	4	3	3	4	4	4	3	4	5
156	9	1	20	1	2	10	12	6	6	6	7	6	6	5	6	4	4	4	4	3	3	4	3	3	4	3	4	3	4	3	4	4	4	3	3	3	4	4	3	4	3	4	3	4	3	4	2	3	4
159	9	1	20	1	2	10	20	7	6	6	7	7	6	7	6	5	5	5	2	5	5	1	5	2	2	5	4	4	2	5	5	5	3	3	4	4	3	3	3	3	3	3	2	4	4	4	3	4	4
161	9	1	19	10	2	10	23	7	8	7	7	7	8	7	8	4	5	4	4	1	4	1	5	3	3	4	5	4	2	5	4	4	5	1	5	5	5	4	5	4	5	5	2	5	4	5	4	5	5
162	9	1	19	1	2	8	16	5	4	5	4	5	4	5	4	3	3	4	2	3	3	3	3	2	2	3	3	4	2	3	3	3	4	3	4	4	3	3	4	4	4	4	2	4	3	4	4	3	5
163	9	1	19	999	2	8	16	7	7	7	7	7	7	7	7	2	1	3	4	4	5	1	5	1	3	3	5	5	2	5	4	4	2	1	5	4	4	4	4	5	4	4	4	5	4	4	3	5	5
165	9	1	20	11	2	10	12	6	6	7	7	4	7	7	7	4	5	3	3	4	5	2	4	3	4	4	3	4	3	4	4	4	2	2	5	5	4	4	3	5	4	4	1	5	5	5	1	5	5
166	9	1	19	8	2	8	16	6	6	7	7	5	7	7	7	4	5	3	3	4	5	2	4	3	4	4	3	4	3	4	4	4	2	2	5	5	4	4	3	5	4	4	1	5	5	5	1	5	5
167	9	1	20	11	2	5	18	6	5	4	5	4	5	4	5	3	4	4	3	4	4	4	3	3	4	3	4	3	2	2	4	3	4	4	4	3	3	3	4	2	4	3	2	4	3	2	2	4	3
168	9	1	20	10	2	10	20	6	5	6	6	5	6	7	7	2	4	3	3	3	4	1	2	3	3	3	3	4	4	999	3	4	4	2	4	3	2	3	3	3	4	3	3	4	4	3	3	4	4
170	9	1	19	1	2	10	12	7	7	7	7	7	7	6	6	3	4	3	4	3	5	1	2	1	4	3	3	3	3	5	3	5	5	1	5	5	3	3	4	3	5	3	2	4	3	4	4	3	2
171	9	1	999	1	2	5	20	7	7	7	7	6	7	7	7	5	5	3	5	3	3	1	5	3	5	4	3	5	1	5	5	5	2	1	5	5	4	5	4	5	5	5	3	5	5	5	2	5	5
172	9	1	20	10	2	10	16	6	6	7	7	5	7	7	7	4	5	3	3	4	5	2	4	3	4	4	3	4	3	4	4	4	2	2	5	5	4	4	3	5	4	4	1	5	5	5	1	5	5
174	9	1	20	999	2	15	30	7	4	7	7	5	6	7	7	4	4	5	3	3	4	3	4	4	4	3	3	4	2	4	4	4	4	2	5	3	3	4	3	4	3	4	3	4	4	3	5	4	3
175	21	0	22	1	2	5	12	4	4	6	7	5	6	5	5	3	4	4	3	2	3	3	3	4	3	3	2	3	1	3	2	3	3	3	3	3	3	3	2	3	3	3	2	3	2	3	3	2	3
176	21	1	22	2	3	5	14	6	6	6	7	7	6	6	7	4	4	4	4	4	4	1	4	2	4	4	4	4	1	5	3	4	4	2	4	4	4	4	4	4	4	4	2	4	3	4	2	4	5
177	21	1	23	4	3	5	10	7	7	7	7	7	5	7	7	5	5	5	4	5	5	2	5	3	5	5	5	5	1	5	5	5	3	1	5	5	5	5	5	5	5	5	4	5	5	5	3	5	4
178	8	1	17	999	2	6	36	5	6	5	6	6	5	5	6	4	4	4	2	4	4	2	4	3	3	3	3	3	2	3	4	3	4	3	3	4	3	4	4	3	3	3	2	3	4	3	4	3	3
179	8	1	15	999	2	6	36	5	5	6	5	6	5	6	5	3	1	3	2	2	4	2	4	3	2	3	3	2	2	3	2	4	3	4	4	3	4	4	3	2	3	4	2	3	3	4	2	4	4
182	8	1	999	999	2	6	18	4	3	4	5	4	3	4	5	3	4	3	3	3	3	4	3	3	3	4	4	3	2	4	3	3	3	2	4	3	3	4	3	4	4	3	3	4	4	3	4	3	4
183	8	1	15	999	2	6	36	1	3	5	4	3	5	3	4	1	3	4	4	3	3	3	2	3	4	2	3	4	3	2	3	3	2	4	3	4	2	3	3	4	2	3	3	5	1	5	4	5	1
189	16	0	21	5	2	6	20	5	5	5	5	5	5	6	6	3	3	2	3	4	3	2	3	3	3	3	3	4	3	2	3	3	4	2	4	3	3	3	3	3	4	3	4	3	3	2	2	4	3
190	16	0	20	4	3	6	20	7	6	7	7	7	6	5	7	5	5	5	3	4	4	2	2	2	3	5	5	5	4	5	5	4	4	1	5	4	4	5	5	4	5	5	5	5	4	5	2	5	5
191	16	0	21	4	2	6	36	4	5	7	7	5	6	6	6	4	4	5	3	4	4	1	4	2	4	4	4	3	4	4	4	4	4	2	4	4	4	4	4	4	4	5	4	4	4	5	1	4	3
192	16	0	20	3	2	8	20	6	6	6	7	6	5	6	7	4	4	3	2	3	4	2	3	2	3	4	4	4	3	4	4	4	3	2	4	3	4	4	3	4	3	4	3	4	4	3	2	4	4
194	16	0	20	4	2	8	20	5	6	6	7	7	7	7	7	5	5	5	4	5	5	1	5	2	5	5	5	5	1	5	5	5	5	1	5	5	5	5	5	4	5	5	4	5	5	5	3	5	5
195	16	0	20	5	2	6	20	5	4	4	5	3	4	4	4	2	4	3	3	3	2	3	2	3	3	3	3	3	2	3	3	2	3	3	3	2	2	2	3	3	2	3	3	3	3	2	2	3	3
196	16	1	999	6	2	5	20	5	6	3	7	5	5	5	7	4	4	3	4	4	4	2	3	2	4	3	2	3	2	2	3	4	3	2	4	4	3	4	4	4	4	3	3	4	4	4	3	4	4
197	16	1	23	8	2	5	20	6	5	5	5	6	5	3	7	3	3	3	3	3	3	3	3	3	3	3	2	3	2	3	3	4	3	3	2	2	2	2	2	3	4	2	1	2	4	3	4	2	4
198	16	1	21	4	2	5	20	7	6	7	7	6	7	6	7	4	5	2	4	5	5	2	4	2	5	4	3	4	3	5	5	5	3	2	5	5	4	5	3	4	5	5	3	5	5	5	2	5	5
200	17	0	18	999	2	5	10	7	6	7	7	6	6	7	7	5	5	5	4	5	5	1	5	2	4	5	5	4	2	5	5	5	4	1	5	4	5	5	5	4	5	5	4	5	5	4	2	5	4
206	17	1	21	999	2	6	23	5	5	5	5	5	5	5	5	4	4	4	2	4	4	4	4	4	4	4	4	3	3	4	4	4	4	2	4	4	4	4	4	4	4	4	2	4	4	4	4	4	4
208	17	0	16	5	2	6	16	7	7	7	7	7	7	7	7	4	4	5	3	3	5	1	4	1	3	5	5	5	4	5	5	5	3	1	5	3	5	5	5	5	5	5	5	5	4	5	1	5	4
212	17	0	18	9	2	11	18	4	5	4	5	5	5	5	5	4	5	3	2	3	4	4	3	5	3	3	4	3	2	4	4	4	3	3	3	3	3	4	4	3	4	4	3	4	4	4	5	4	4
214	17	1	20	2	2	6	16	6	6	6	6	6	5	4	5	4	4	4	2	3	4	4	4	3	4	4	4	5	2	4	4	4	4	3	4	4	3	3	4	4	4	3	2	3	4	4	3	4	4
217	7	0	21	999	2	10	32	7	6	7	7	6	6	6	7	3	4	4	3	3	4	3	3	4	3	3	4	3	2	4	4	4	3	2	4	4	4	4	4	4	4	4	3	4	4	4	3	4	3
220	7	1	22	8	2	5	15	6	6	7	6	6	7	6	6	5	4	4	1	4	4	4	5	4	5	4	4	5	3	4	4	3	3	2	3	4	4	3	3	4	3	4	3	4	3	4	3	5	4
231	13	0	15	9	2	6	30	7	6	6	7	7	5	4	6	5	5	4	3	3	4	1	3	1	2	4	4	3	1	5	5	4	4	1	4	3	4	4	3	4	4	5	3	4	4	5	2	5	4
236	13	0	16	6	2	6	30	7	7	7	7	7	7	7	6	4	4	4	4	1	3	2	3	3	2	3	3	3	3	2	2	2	3	2	4	4	4	4	3	4	3	3	2	4	3	4	3	3	2
240	25	0	17	3	2	6	24	4	5	6	5	4	6	4	5	4	4	4	4	3	4	1	3	4	3	3	5	4	3	5	3	2	4	1	5	4	5	5	4	4	4	4	2	4	4	4	5	5	5
241	25	0	17	6	3	6	24	6	5	5	7	4	5	4	6	5	5	3	3	4	5	2	3	2	3	3	4	3	2	5	4	4	1	2	5	3	4	4	3	2	2	4	4	4	4	2	1	5	4
242	25	0	17	6	2	6	16	6	6	5	6	6	6	6	6	4	3	3	3	4	4	3	3	3	4	3	4	3	2	3	3	4	4	3	3	4	3	3	4	3	4	4	3	3	4	3	2	4	3
243	25	1	16	7	2	6	24	7	6	6	7	7	5	5	6	5	5	5	4	4	5	2	4	2	5	4	5	5	2	5	4	5	3	1	5	5	5	4	4	5	5	5	3	5	4	5	2	4	3
244	25	1	20	8	3	6	30	6	6	6	7	7	6	5	6	4	3	4	3	4	3	2	3	3	4	4	4	4	3	4	3	3	2	3	3	4	3	3	4	2	3	2	3	2	2	3	4	3	5
245	25	0	22	11	2	6	24	6	6	5	6	7	6	6	6	4	4	4	3	3	4	2	4	3	3	5	4	4	3	2	4	4	3	2	4	4	4	4	4	4	5	4	2	4	3	4	3	4	4
246	25	0	15	3	2	6	24	7	7	7	7	6	7	7	7	4	5	5	4	4	5	5	4	3	4	4	2	4	5	5	5	5	3	1	5	4	4	5	5	5	4	4	5	5	4	5	4	5	5
247	25	1	16	6	2	6	30	6	5	4	6	7	7	4	6	5	3	4	3	4	5	3	4	2	5	3	4	3	2	3	5	4	3	2	3	4	5	3	3	4	3	2	3	4	3	2	3	4	3
248	25	1	17	7	2	6	14	5	5	5	7	4	3	6	6	3	3	3	3	3	3	3	3	3	3	3	3	3	1	3	3	4	4	3	3	3	3	3	3	3	3	3	1	3	4	3	3	3	3
249	25	1	18	8	2	6	16	5	4	5	3	6	4	4	7	3	4	4	3	3	4	5	3	4	3	3	3	4	3	4	5	3	4	3	4	5	4	5	4	5	3	5	3	4	5	3	5	4	4
250	25	1	999	5	2	6	16	7	3	5	6	3	4	6	3	3	1	3	4	3	2	3	3	2	3	3	3	4	5	3	4	2	3	4	1	3	3	2	4	2	3	2	3	4	2	2	3	3	3
251	25	0	18	9	3	9	32	5	4	6	5	5	6	6	5	4	5	5	3	3	4	2	4	2	3	3	4	3	4	4	4	4	3	2	4	4	4	4	4	3	4	4	3	4	3	3	2	4	4
253	25	1	17	999	2	6	18	7	6	6	6	5	6	6	7	4	4	4	3	3	4	2	3	3	3	3	4	4	3	4	4	4	3	3	3	3	4	4	3	4	4	3	3	3	4	3	4	4	4
257	25	1	20	10	2	6	20	5	6	4	6	7	4	4	5	4	4	4	3	4	5	1	4	3	4	4	5	3	2	1	4	5	4	1	4	4	4	5	3	4	5	5	5	4	4	4	2	4	5
258	25	0	17	8	3	6	24	6	7	7	6	7	6	6	6	4	3	5	4	4	5	1	3	1	4	5	4	4	3	5	4	4	5	1	5	5	5	5	4	4	5	5	4	5	4	5	1	5	5
259	25	1	999	8	2	6	24	6	5	5	5	5	5	6	7	4	3	4	3	3	4	3	4	3	4	3	4	4	3	4	3	4	3	3	4	4	4	3	3	4	3	4	3	4	3	3	4	3	3
263	7	1	16	2	2	5	13	4	5	5	5	6	5	5	6	3	2	2	4	2	2	2	3	2	2	3	3	4	5	4	4	4	3	2	4	4	4	3	3	4	4	4	4	4	4	2	4	4	3
273	7	1	18	999	2	7	21	6	6	7	7	5	6	6	6	3	3	3	2	1	5	3	3	4	5	3	3	4	2	5	2	3	2	4	3	4	4	3	3	5	5	3	3	4	4	4	1	1	2
277	1	1	16	3	2	4	24	7	7	7	7	7	5	7	5	4	4	5	4	3	5	2	4	3	3	4	4	5	3	5	5	4	3	1	4	4	4	4	4	5	5	5	5	5	4	4	2	5	5
278	1	1	16	2	2	3	10	7	6	6	7	999	3	5	7	3	2	2	5	2	3	1	4	3	2	3	4	3	3	999	4	4	1	2	5	3	2	4	3	3	4	3	3	4	4	3	2	3	3
279	1	1	16	6	2	3	18	5	4	5	6	4	4	6	5	4	4	4	4	4	4	3	4	3	4	3	3	2	2	4	4	3	3	2	4	2	3	4	4	3	4	3	2	4	4	5	3	3	5
281	1	0	17	7	2	6	33	6	5	5	5	5	4	5	5	3	3	4	4	3	4	1	3	2	4	3	3	4	3	4	3	4	4	2	4	3	3	3	3	4	4	4	4	4	3	3	1	4	3
282	1	0	15	1	2	6	16	7	6	7	6	7	7	6	6	3	4	3	4	1	5	1	5	2	1	3	4	4	4	5	5	4	1	1	3	3	5	3	4	4	4	4	4	3	3	2	1	4	5
284	1	0	17	9	2	7	33	7	6	6	6	6	5	6	6	3	4	3	4	3	3	2	4	2	4	3	4	3	3	4	4	4	4	2	3	4	3	4	3	4	3	4	3	4	3	4	3	4	3
286	1	0	15	5	2	8	24	5	5	5	6	5	5	5	6	4	5	4	2	3	4	1	4	4	2	3	4	3	2	4	4	4	3	2	4	4	4	4	4	3	3	4	4	4	3	3	4	4	4
287	1	1	999	2	2	7	24	7	5	6	6	3	5	4	6	3	3	4	3	3	4	1	2	3	3	4	3	4	3	5	2	4	3	2	5	3	3	2	3	2	3	2	4	3	4	2	3	5	4
288	1	1	16	5	2	5	23	6	5	6	7	7	3	5	7	3	2	4	3	5	5	1	2	3	5	3	4	2	3	5	5	3	2	2	5	5	4	3	1	2	4	5	5	5	4	5	1	2	3
289	1	0	999	1	2	5	18	7	5	7	7	7	6	5	6	4	3	5	4	3	5	1	5	3	3	4	5	4	3	5	4	5	4	1	5	4	4	5	5	5	5	5	4	5	5	5	2	5	5
290	1	0	15	3	2	5	11	4	3	4	3	3	5	3	3	3	4	4	4	3	3	1	4	2	4	3	3	3	2	4	4	3	3	2	4	4	4	4	4	3	4	4	3	4	4	4	3	4	4
291	1	0	17	3	2	5	15	7	5	7	6	6	6	5	6	3	4	3	4	3	5	2	5	3	3	5	4	4	2	5	4	4	2	3	5	4	4	3	3	4	5	4	3	4	3	3	2	5	4
292	1	0	16	7	2	3	9	6	5	7	6	7	6	6	6	5	5	5	2	4	5	5	5	5	3	4	5	5	2	5	5	5	5	2	5	5	5	4	5	4	5	5	1	5	4	3	5	5	5
293	1	1	15	1	2	6	22	7	6	7	6	5	4	6	4	3	3	3	5	4	4	2	2	3	2	3	4	3	3	4	3	4	3	2	4	3	3	3	3	4	4	4	2	3	3	4	2	3	5
294	1	1	16	2	2	6	22	6	6	6	6	6	6	7	5	4	5	3	3	4	4	1	3	1	4	3	3	4	3	5	3	4	3	2	5	5	4	4	5	3	4	4	3	4	4	4	1	4	5
295	1	1	999	2	2	6	22	7	7	7	7	7	6	7	6	4	5	5	4	4	5	4	4	1	4	4	4	2	5	5	4	4	3	1	5	4	4	4	4	5	4	4	5	4	4	4	1	4	5
296	1	0	17	5	2	6	18	7	6	6	6	6	6	6	7	5	4	4	5	3	5	2	3	2	2	4	4	5	3	4	4	4	2	3	4	4	3	4	4	4	4	4	3	4	4	3	2	4	4
297	1	1	15	999	2	2	4	4	6	6	6	7	7	6	6	3	5	5	5	5	3	1	5	1	5	5	5	999	5	5	5	5	1	1	5	5	5	5	5	5	5	5	5	5	5	5	1	5	5
298	1	0	15	2	2	5	14	4	5	4	6	4	3	5	5	3	2	3	3	3	4	3	3	3	2	3	3	2	4	2	3	3	3	4	3	3	2	2	3	3	3	3	3	2	2	3	3	3	3
299	1	0	16	5	2	6	14	7	6	6	6	7	6	6	6	4	3	4	3	3	4	2	3	3	4	3	4	3	3	4	3	4	3	1	4	3	3	3	3	3	4	3	3	4	3	3	3	4	4
300	1	0	16	4	2	8	24	7	4	7	7	4	4	7	6	5	4	5	4	5	5	2	4	4	5	4	5	4	2	5	4	3	1	1	5	5	4	4	5	4	4	5	5	5	3	2	2	5	5
301	1	1	17	2	2	5	14	6	7	7	7	6	7	6	7	4	5	4	3	3	5	1	5	3	3	4	4	4	1	5	4	5	3	2	5	4	5	5	4	4	5	5	4	5	5	4	3	5	5
302	1	1	15	3	2	6	18	7	6	4	7	4	1	4	7	4	5	4	3	5	3	5	5	3	4	3	4	5	3	5	4	2	1	4	2	3	1	3	4	5	4	1	4	4	5	2	4	5	5
303	1	1	17	3	2	6	9	7	7	7	7	7	7	7	7	4	2	5	5	4	5	1	4	2	2	2	3	4	2	4	4	5	1	1	5	3	4	4	4	3	4	3	2	4	4	5	2	4	5
304	1	0	17	4	2	4	17	5	6	5	7	6	5	4	4	4	4	4	3	3	4	2	4	2	3	3	3	3	2	3	3	4	2	2	3	3	3	4	4	4	4	4	3	4	4	3	2	4	4
305	1	0	16	2	2	6	18	5	6	5	7	6	6	5	6	3	5	3	4	4	3	2	3	1	2	3	4	4	3	5	4	3	1	2	4	3	3	4	4	4	4	4	5	4	4	3	1	5	5
307	1	0	17	3	2	5	18	4	6	6	6	5	5	4	5	2	5	4	3	2	5	4	3	5	3	3	5	4	2	4	5	4	3	3	5	4	3	4	3	3	5	5	2	5	4	3	4	5	3
308	1	1	16	2	2	5	15	5	6	7	7	6	6	6	7	3	4	5	5	4	4	1	4	2	4	4	3	3	4	4	4	4	3	2	5	4	4	4	4	5	4	5	4	5	4	4	1	5	5
309	1	1	16	2	2	6	15	5	6	7	7	1	1	5	6	3	4	5	5	4	4	1	4	2	4	4	3	3	4	4	4	4	3	2	5	4	4	4	4	5	4	5	4	5	4	4	1	5	5
310	9	1	17	999	2	5	15	6	4	5	6	4	5	7	6	4	3	4	4	4	4	2	5	4	5	4	4	3	3	3	4	3	4	2	3	4	4	4	5	4	3	4	3	4	3	3	3	3	3
312	9	1	16	7	2	5	20	7	1	7	7	7	1	7	7	4	5	3	3	4	4	1	3	1	4	3	3	4	3	5	3	4	3	2	5	5	4	4	5	3	4	3	2	4	4	4	1	4	5
327	9	1	17	999	2	3	3	7	7	7	7	7	4	7	7	2	3	3	3	2	1	3	1	3	4	2	3	2	2	2	3	3	5	2	4	3	2	2	3	4	4	2	1	5	5	2	5	4	3
330	9	1	17	6	2	5	20	5	6	6	5	6	5	5	4	4	4	4	2	5	4	5	4	3	4	3	4	4	2	3	4	4	4	1	4	4	4	5	5	4	4	4	2	4	5	4	3	5	4
334	15	0	18	999	2	4	24	6	5	4	5	6	6	3	7	4	5	5	999	3	3	2	4	4	3	4	4	4	2	5	4	3	4	2	5	5	4	4	4	4	4	4	3	5	4	4	4	5	4
338	15	0	18	4	2	2	12	6	6	6	4	4	4	4	5	4	4	3	1	3	3	5	5	5	2	2	1	1	3	2	3	2	1	4	4	2	2	3	4	2	2	2	3	3	3	3	4	4	3
341	5	1	16	4	2	2	4	6	5	4	5	4	5	4	4	3	3	2	3	3	5	5	1	5	5	3	2	3	3	3	4	4	1	2	4	999	3	3	4	4	1	4	3	3	1	3	4	4	4
344	5	1	16	1	2	5	12	6	6	4	4	5	6	5	5	4	4	4	4	3	3	3	4	3	3	4	5	4	1	5	3	4	3	3	4	5	5	4	4	4	5	5	3	4	5	5	5	5	5
345	5	1	16	1	2	5	10	7	7	7	7	7	7	7	7	2	3	5	4	4	3	3	3	2	5	4	4	4	3	5	3	4	5	2	5	5	4	3	4	3	5	3	2	5	3	4	5	3	5
346	5	1	17	2	2	4	5	4	5	6	6	4	7	6	7	4	3	4	3	3	4	5	5	4	4	3	2	2	4	4	4	2	4	3	4	3	4	3	4	4	3	2	2	4	3	4	4	4	3
347	5	1	17	2	2	4	5	4	5	6	6	4	7	6	7	4	3	4	3	3	4	5	5	4	4	3	2	2	4	4	4	2	4	3	4	3	4	5	4	4	3	2	2	4	3	4	4	4	3
348	5	1	15	0	2	6	18	7	6	5	7	4	7	5	7	2	3	5	4	4	3	3	3	2	5	4	4	4	3	5	3	4	5	2	5	5	4	3	4	3	5	3	2	5	3	4	5	3	5
353	5	1	15	2	2	4	6	4	5	6	6	4	7	6	7	4	3	4	3	3	4	5	5	4	4	3	2	2	999	4	4	3	2	3	4	3	4	5	2	3	2	3	4	4	3	4	4	4	3
355	5	1	15	2	2	3	6	6	6	6	6	6	6	6	6	3	4	3	1	4	3	1	1	3	5	2	3	5	3	4	1	2	4	4	4	3	3	4	5	3	2	4	1	3	2	3	4	2	3
359	5	1	999	1	2	5	10	5	6	6	5	7	7	6	4	3	5	5	2	1	4	2	5	5	4	3	5	4	4	2	4	2	4	2	3	4	4	3	4	3	2	4	3	3	4	3	3	2	4
361	5	1	17	4	2	5	4	7	6	7	7	7	7	7	7	4	3	4	4	5	4	1	3	2	3	3	4	3	2	3	5	4	3	3	5	5	4	4	2	4	4	4	3	5	4	5	1	5	2
362	5	1	999	1	2	4	8	7	7	6	7	6	7	7	7	3	4	3	3	4	5	2	3	2	5	4	3	4	3	4	3	4	3	1	4	4	4	5	3	3	3	3	4	5	3	4	2	4	5
364	5	1	15	1	2	4	8	6	6	5	6	5	6	7	6	4	3	4	3	4	4	2	4	3	5	3	4	4	4	4	4	4	4	2	4	5	3	4	4	3	4	5	3	3	4	3	3	4	5
365	5	1	17	1	2	4	8	6	5	6	7	5	6	5	7	4	5	5	999	4	4	4	4	5	3	3	5	4	3	5	3	5	4	2	5	4	4	5	5	4	5	4	3	4	4	4	4	4	4
366	5	1	17	1	2	5	10	6	6	6	6	7	6	6	7	2	3	4	4	3	3	2	4	3	3	3	3	4	3	4	3	4	4	2	3	2	4	3	3	3	2	4	3	3	3	3	2	4	4
371	5	1	15	999	2	6	6	4	7	6	6	7	6	7	6	3	2	4	3	2	3	2	2	4	3	4	2	3	3	3	2	4	4	1	4	5	2	4	2	5	5	5	1	2	4	5	4	5	4
372	5	1	17	1	2	4	8	7	6	7	7	6	6	4	5	4	4	3	4	2	5	1	5	5	3	5	5	4	3	5	5	4	4	1	5	4	4	5	3	4	4	4	3	5	5	3	3	5	5
377	5	1	999	0	2	2	4	6	5	5	6	5	5	4	4	3	3	2	3	3	5	5	1	5	5	3	2	3	3	3	4	4	1	3	4	4	3	3	4	4	1	4	3	3	1	3	4	4	4
378	5	1	15	2	2	2	4	6	4	6	5	4	6	6	5	3	3	2	3	3	5	5	1	5	5	3	2	3	3	3	4	4	1	3	4	4	3	3	4	3	1	999	2	3	3	1	3	4	4
385	5	1	17	4	2	5	10	7	7	4	7	7	7	7	7	4	3	2	3	4	3	2	5	4	3	4	4	3	3	5	4	3	5	4	4	3	4	5	3	4	4	4	3	4	5	3	4	4	3
389	5	1	999	999	2	3	6	7	7	7	7	1	7	4	7	5	3	5	4	5	2	4	1	3	5	5	2	5	3	5	2	5	1	2	2	5	3	5	2	5	4	5	3	5	3	5	2	5	4
390	2	1	18	999	2	6	15	4	4	4	7	4	4	7	5	4	5	2	4	2	4	1	4	3	2	4	5	4	1	2	3	4	2	1	4	5	4	4	5	4	4	4	2	4	3	5	4	4	4
391	2	1	15	999	2	8	14	6	5	7	7	6	5	5	7	3	4	4	1	3	5	4	5	3	4	3	4	4	2	3	5	5	3	2	4	3	5	3	4	3	5	4	4	3	2	3	3	2	5
392	2	1	999	999	2	10	18	999	4	999	7	6	4	3	7	4	3	4	3	3	4	2	5	4	3	3	2	3	2	3	5	3	4	2	3	4	3	2	5	5	5	4	3	3	2	4	4	3	4
394	2	1	19	1	2	10	6	7	6	7	7	7	7	7	7	5	5	5	1	5	5	5	5	5	5	5	5	5	1	5	5	5	5	1	5	5	5	5	5	5	5	5	1	5	5	5	5	5	5
397	2	1	15	999	2	12	24	7	7	4	7	7	7	5	7	4	2	3	1	5	5	5	5	5	5	3	3	3	3	3	3	3	3	3	3	3	3	3	3	3	3	3	3	3	3	3	3	3	3
398	2	0	19	9	3	9	18	7	6	5	7	6	5	5	6	3	4	4	2	3	4	2	4	2	3	4	4	2	2	3	3	3	3	2	4	3	4	4	4	4	4	4	3	4	4	3	2	4	4
399	2	1	999	1	2	8	16	4	6	7	7	5	6	7	7	4	5	5	2	3	2	2	5	4	3	5	5	5	3	5	5	3	4	1	5	4	5	4	5	3	999	3	2	5	4	4	1	5	4
408	25	1	18	3	2	2	48	5	5	5	6	6	6	5	6	3	3	4	3	3	3	2	3	3	3	4	4	4	3	4	4	3	3	2	4	4	4	4	3	4	4	4	4	4	3	3	3	4	4
411	25	1	15	6	2	2	22	7	1	1	1	1	1	1	7	1	3	3	2	4	2	2	2	3	3	2	2	1	3	1	4	5	2	3	2	4	3	2	1	1	2	2	3	3	4	4	3	2	5
412	25	1	20	6	2	5	22	6	7	6	7	7	5	7	6	4	4	5	4	4	5	2	4	2	4	999	4	3	4	4	5	5	4	1	5	5	5	4	3	4	5	5	1	4	5	4	1	4	4
414	25	0	15	4	2	5	18	7	5	4	5	3	7	6	5	4	3	5	5	4	3	1	5	2	3	3	5	3	2	3	4	2	2	2	5	3	4	5	3	4	3	4	4	5	2	4	3	5	4
415	25	0	15	1	2	5	18	3	3	2	3	4	4	4	4	3	5	4	1	2	3	3	3	1	2	3	4	3	1	4	3	3	2	3	5	2	3	3	5	4	4	3	3	3	4	3	1	2	3
417	25	1	17	4	2	2	8	6	4	5	6	7	6	5	6	3	2	4	4	3	3	1	3	3	3	3	4	3	4	4	4	3	2	2	4	4	3	4	4	4	4	4	4	5	4	4	3	4	5
418	25	1	17	2	2	2	8	7	999	7	7	7	5	6	7	3	4	5	3	4	4	2	4	4	4	3	4	4	1	5	5	3	4	3	4	4	3	3	4	4	3	4	3	4	5	4	5	4	4
419	25	1	18	5	2	5	22	6	3	4	7	6	6	6	7	3	4	5	2	2	4	1	3	4	3	3	4	3	4	4	2	3	2	2	4	3	3	3	1	3	3	2	2	5	3	3	2	5	5
420	25	1	19	4	3	2	22	6	3	4	3	7	2	1	5	3	4	4	1	4	4	3	3	4	4	3	4	3	2	3	2	4	4	2	4	4	3	2	2	3	4	3	3	3	2	4	4	4	2
422	25	1	17	4	2	6	8	4	6	6	7	5	6	7	5	3	5	4	4	3	5	1	4	4	3	4	3	2	4	3	4	4	3	2	5	5	4	3	3	5	5	3	4	4	4	1	4	4	4
426	9	0	16	5	2	6	12	999	6	3	7	6	7	7	6	1	4	4	3	2	3	3	5	3	2	3	5	3	2	3	5	2	4	3	2	5	3	2	5	3	2	1	3	2	4	5	5	3	2
427	9	0	16	6	2	4	12	7	7	7	7	1	7	7	7	4	4	4	2	5	5	1	2	3	2	4	3	2	3	2	4	3	4	4	2	4	2	3	2	2	2	3	4	3	3	2	3	3	3
428	9	0	16	999	2	6	18	7	6	6	7	6	6	6	6	3	4	4	4	3	4	2	4	4	4	3	4	3	4	2	4	4	3	2	4	3	3	4	3	3	3	2	4	4	3	4	3	4	4
430	9	0	17	999	2	6	18	6	6	4	7	6	4	6	5	4	5	5	4	4	4	3	5	5	4	3	4	3	4	5	4	4	5	3	4	2	5	3	5	3	5	3	2	2	2	5	4	5	3
431	9	0	16	999	2	6	18	7	6	7	7	7	7	7	7	3	4	4	4	3	3	1	5	3	3	3	4	5	4	4	4	4	3	2	5	4	4	4	4	4	4	5	4	5	5	5	2	5	3
432	9	0	16	999	2	6	18	7	6	7	7	6	6	7	7	5	4	3	3	3	2	4	5	5	5	2	5	4	3	5	4	2	3	2	1	4	3	5	2	5	2	2	2	5	4	2	4	2	2
436	9	0	17	6	2	6	18	6	6	7	7	7	6	7	6	999	2	3	4	3	5	1	4	1	2	999	4	999	2	4	4	4	5	1	4	999	999	4	4	4	4	4	3	4	4	4	2	4	4
437	9	0	16	5	2	4	12	7	6	7	7	7	4	6	7	3	5	3	5	5	5	3	1	1	3	4	5	3	2	5	4	4	5	1	5	3	4	4	3	4	4	5	3	3	4	4	2	4	5
439	9	0	17	999	2	6	14	7	5	6	7	5	7	7	6	4	5	5	3	5	5	999	1	1	5	4	5	5	5	5	5	5	4	1	5	4	4	5	4	5	5	5	3	5	4	5	3	5	5
441	9	0	17	999	2	6	12	7	7	7	7	4	7	7	7	3	4	1	3	3	2	3	999	3	3	3	4	999	3	3	3	4	3	2	5	4	3	4	4	4	4	4	3	3	3	4	3	5	5
446	9	0	16	999	2	5	28	7	7	6	7	6	6	7	7	4	3	5	4	4	3	1	3	2	5	3	5	2	4	4	5	4	4	1	5	5	4	4	4	5	5	3	3	4	5	4	2	3	5
447	9	0	16	999	2	5	28	7	7	7	7	4	7	7	7	4	3	5	4	4	3	1	3	2	5	3	5	5	4	4	5	4	4	1	5	5	4	4	4	5	5	3	3	4	5	4	2	3	5
450	9	0	17	999	2	6	12	7	6	7	6	7	7	6	6	5	5	5	1	5	5	2	5	5	5	5	5	5	1	5	5	5	5	1	5	5	5	5	5	5	5	5	2	3	4	4	2	4	4
451	9	0	17	999	2	6	16	7	6	7	6	7	7	6	6	5	5	5	1	5	5	2	5	5	5	5	5	5	1	5	5	5	5	1	5	5	5	5	5	5	5	5	2	3	4	4	2	4	4
452	9	0	17	999	2	5	15	7	6	7	6	7	7	6	6	5	5	5	1	5	5	2	5	5	5	5	5	5	1	5	5	5	5	1	5	5	5	5	5	5	5	5	2	3	4	4	2	4	4
453	9	0	16	999	2	6	28	5	4	5	5	4	5	5	5	3	3	3	4	3	3	1	3	1	3	3	2	2	3	4	3	3	4	2	5	3	4	3	3	3	3	4	2	4	4	4	2	4	4
454	9	0	15	999	2	6	24	6	5	7	7	6	4	5	6	3	2	3	3	3	2	2	3	2	4	3	3	3	3	4	3	3	3	4	4	3	2	3	3	3	2	3	4	3	2	3	3	2	4
458	9	0	16	999	2	6	12	7	5	6	6	6	5	7	6	3	4	4	4	3	3	1	5	3	3	4	3	5	4	4	4	4	3	2	5	4	4	4	4	4	4	5	4	5	5	5	2	5	3
459	23	1	15	999	2	5	10	7	7	5	7	4	3	4	6	3	2	5	5	3	4	1	5	3	2	3	5	2	2	4	4	5	2	2	5	5	3	4	5	4	4	4	4	5	4	4	1	5	5
460	23	1	999	1	3	6	24	7	3	7	7	7	7	1	7	3	3	3	4	4	5	2	4	3	2	4	4	4	4	3	4	4	2	3	4	3	4	999	4	4	5	4	3	3	3	5	4	4	4
461	23	1	999	999	3	4	4	1	3	2	7	999	2	4	6	4	3	5	3	4	2	5	3	5	2	1	4	3	1	2	5	3	4	1	2	5	3	5	2	5	3	5	4	4	3	3	4	4	2
465	23	1	16	999	2	6	18	7	6	5	7	4	7	5	7	2	3	5	4	4	3	3	3	2	5	4	4	4	3	5	3	4	5	2	5	5	4	3	4	3	5	3	2	5	3	4	5	3	5
467	23	1	15	1	2	6	18	7	6	7	7	6	7	7	7	4	3	4	4	3	4	2	4	2	2	4	5	4	4	3	4	4	3	1	5	3	5	4	3	5	4	5	4	5	5	4	2	5	5
468	23	0	16	999	2	6	18	7	7	7	7	7	7	7	7	5	5	4	3	4	5	4	5	3	2	5	2	4	2	2	5	5	2	1	5	4	4	3	2	2	4	4	2	3	4	4	3	4	2
469	23	0	15	2	2	6	18	7	7	1	7	7	7	7	7	5	1	5	4	5	2	5	3	5	2	5	2	5	5	5	5	3	5	5	5	2	5	3	5	3	5	3	1	3	5	3	5	1	1
471	23	0	16	999	2	6	18	7	7	7	7	4	7	7	7	4	3	2	4	3	3	3	3	2	2	3	3	3	3	3	3	3	3	4	4	3	3	4	2	3	4	3	4	3	3	3	2	4	4
472	23	0	15	999	2	6	18	7	7	7	7	7	7	7	7	4	4	4	2	4	4	4	4	4	4	3	3	3	3	3	3	3	3	3	3	3	3	3	3	3	3	3	3	3	3	3	3	3	3
473	23	1	15	1	2	6	18	7	7	7	7	7	7	7	7	5	5	4	2	5	5	5	3	5	3	5	5	2	3	1	4	1	5	5	3	2	4	5	5	3	4	1	3	4	5	5	5	4	5
475	23	1	16	1	3	6	18	5	7	7	7	7	7	7	7	2	3	2	2	4	3	5	4	4	4	5	4	3	2	5	4	5	5	2	3	4	3	4	2	4	5	5	1	4	4	5	3	3	3
478	16	1	16	2	2	3	12	6	6	7	7	4	5	6	6	3	5	4	3	4	4	1	5	3	4	4	3	4	2	3	3	5	4	3	4	3	4	4	4	3	5	4	3	4	5	5	2	4	4
479	16	1	17	999	2	6	6	7	6	7	7	999	7	6	7	4	4	4	3	4	4	3	3	3	4	3	5	3	4	5	3	3	2	1	5	4	3	3	3	5	4	4	3	5	5	3	2	4	4
480	16	1	15	3	2	7	25	6	6	6	7	7	7	6	6	4	3	3	4	4	4	1	2	1	3	4	2	4	3	3	3	2	2	1	4	3	3	4	3	5	5	3	4	5	3	4	1	5	5
481	16	0	17	4	2	4	24	7	5	5	6	6	7	6	6	4	3	5	3	5	5	1	4	5	5	4	4	5	2	4	4	5	3	1	5	3	5	5	4	5	4	4	4	5	5	4	2	5	5
482	16	0	17	1	2	6	18	4	5	5	6	4	3	4	4	3	3	3	4	3	3	2	3	4	3	5	4	3	2	4	5	5	5	1	5	5	5	5	3	4	5	3	2	4	3	5	3	5	3
483	16	0	17	1	2	6	19	6	5	7	7	5	6	6	7	3	4	3	4	4	3	3	2	3	3	3	3	2	2	4	5	5	5	1	5	5	5	5	4	4	4	5	3	4	3	4	3	5	3
484	16	1	16	2	2	6	18	7	6	7	7	6	6	5	6	3	5	4	3	4	5	2	4	4	3	4	3	4	2	4	3	4	1	1	5	5	4	5	3	4	5	3	3	5	4	4	3	5	5
485	16	0	15	4	2	5	15	5	5	6	7	5	5	5	5	4	3	4	4	3	4	1	4	3	4	3	4	4	3	4	3	4	3	2	4	4	4	4	4	4	4	4	3	4	4	4	3	4	2
488	16	0	16	2	2	6	16	5	5	6	5	6	4	4	6	4	5	5	3	4	4	1	3	2	3	3	5	3	4	5	4	4	3	2	5	5	5	4	4	4	4	4	3	4	4	5	2	5	3
489	16	1	17	3	2	8	32	4	5	6	6	7	6	3	7	4	5	4	4	5	5	2	4	3	3	4	4	5	3	1	5	5	3	2	5	4	4	5	4	4	5	5	2	5	5	4	2	5	4
490	16	1	999	1	2	5	16	6	7	7	7	6	6	5	6	4	3	5	2	3	4	2	3	4	3	3	4	4	2	5	4	3	4	2	5	3	3	3	3	4	4	4	3	5	4	3	3	4	4
491	16	0	999	1	2	5	16	4	4	3	6	4	2	6	6	3	4	4	3	4	4	1	4	4	3	4	4	3	2	2	3	2	3	4	4	2	3	3	4	3	3	4	3	4	3	4	4	4	4
504	16	0	17	999	2	6	18	7	6	7	7	4	7	6	7	4	5	5	3	5	5	3	3	4	5	5	5	4	1	4	5	5	5	1	5	5	5	5	4	4	4	5	3	4	4	4	3	5	3
505	16	0	17	4	2	4	24	7	6	7	7	7	7	7	7	3	2	5	2	4	4	1	3	1	3	3	5	4	2	4	4	4	3	3	4	5	5	5	5	3	4	5	2	3	3	5	1	4	5
506	16	0	16	999	2	6	18	7	7	4	999	7	6	7	6	3	3	3	3	3	3	1	3	1	3	3	3	4	2	4	3	3	3	2	4	4	3	3	3	4	4	4	4	2	2	2	2	2	3
507	16	0	16	1	2	6	24	7	6	7	7	6	7	7	6	3	4	4	2	5	4	3	4	2	5	3	5	3	2	5	3	3	4	1	4	4	5	4	4	4	4	5	2	4	4	3	3	5	3
513	16	1	16	999	2	6	18	5	6	5	7	6	6	7	6	3	2	3	4	2	2	1	3	1	2	1	3	4	4	1	2	2	2	3	2	1	3	2	3	3	2	2	4	5	3	3	1	4	3
515	16	0	16	1	2	5	14	5	6	6	7	6	7	7	7	4	5	5	3	4	5	2	5	5	5	4	4	3	1	5	5	5	4	1	5	5	4	4	4	5	5	5	4	5	5	5	2	5	5
531	18	1	16	4	2	9	18	6	6	5	6	7	5	7	6	4	5	5	4	4	5	2	3	3	2	3	5	3	5	3	4	3	5	2	4	5	3	3	3	4	3	4	4	4	3	5	2	5	4
534	19	0	999	999	3	3	15	6	2	3	7	7	7	6	6	3	4	2	3	3	3	2	999	3	3	3	3	4	2	3	3	3	3	3	4	4	3	999	3	3	4	3	3	4	3	3	3	3	4
535	19	0	15	999	2	999	10	7	7	7	7	7	7	7	7	2	2	2	4	2	2	2	2	2	2	3	3	3	3	3	3	3	3	3	3	3	3	3	3	3	3	3	3	3	3	3	3	3	4
536	19	0	999	999	2	4	8	6	7	7	7	6	6	6	6	3	4	5	999	3	3	2	4	3	4	2	5	3	3	3	2	2	2	3	3	3	2	4	4	3	3	4	999	3	4	4	2	4	4
537	19	0	15	3	3	5	12	5	5	4	6	6	5	5	4	4	4	3	4	4	4	1	5	1	3	3	5	4	3	3	4	4	2	2	5	5	4	4	4	4	5	4	3	4	4	3	2	5	5
538	19	0	999	3	3	4	12	6	4	7	6	3	3	2	3	3	4	2	3	3	3	2	4	3	3	3	3	4	2	3	3	3	3	3	4	4	3	4	3	3	4	3	3	4	3	3	3	3	4
539	19	0	15	999	3	3	12	5	5	6	6	5	5	6	6	3	3	3	3	3	3	2	4	2	3	2	3	3	3	4	3	3	2	3	3	3	3	3	4	3	3	3	4	3	3	2	2	3	3
540	19	0	15	999	3	4	14	5	5	6	6	5	5	6	6	4	4	5	3	4	3	3	5	5	5	3	3	3	3	3	3	3	2	3	4	4	3	3	3	3	3	3	2	3	4	3	2	3	4
541	19	0	15	3	2	2	4	7	7	1	7	4	7	4	5	4	4	3	4	4	4	4	2	3	4	5	5	4	3	2	4	5	4	1	3	4	3	2	3	4	2	5	2	5	4	4	4	5	4
542	19	0	999	999	2	3	10	4	3	3	4	1	4	2	5	3	2	2	4	3	2	2	2	1	3	2	3	4	4	3	3	4	2	4	5	2	2	999	4	2	999	3	4	3	2	3	1	3	1
544	19	0	999	999	3	3	12	7	6	6	7	3	5	5	7	4	2	2	3	3	3	2	3	2	3	3	2	3	5	3	3	2	2	5	3	2	3	2	3	3	3	2	3	2	3	3	3	2	5
545	19	0	999	3	2	4	12	5	5	6	6	5	5	6	6	3	3	3	3	3	3	2	4	2	3	2	3	3	3	4	3	3	2	3	3	3	3	3	4	3	3	3	4	3	3	2	2	3	3
546	19	1	999	6	2	4	12	7	7	5	7	7	4	4	6	2	1	4	5	1	1	1	2	1	2	3	4	3	2	4	5	5	5	1	4	2	4	5	3	5	5	4	1	4	3	3	1	5	5
547	19	1	15	4	3	5	999	7	6	6	5	6	5	6	6	4	2	3	4	4	4	3	4	3	5	4	3	4	2	2	4	3	4	2	3	3	3	3	3	5	4	4	4	3	4	3	2	5	4
549	19	1	15	3	3	4	10	7	5	6	6	5	6	7	5	2	5	4	4	3	4	1	5	4	3	4	5	4	1	3	5	4	3	2	5	5	4	4	2	4	5	4	4	4	3	5	4	5	5
551	19	1	999	3	3	3	6	7	4	5	5	3	6	4	7	5	4	3	5	4	4	2	2	3	3	2	3	3	2	3	4	3	3	4	2	3	2	2	3	3	4	5	1	4	3	2	3	3	3
553	19	1	999	999	3	3	7	6	5	5	7	4	4	3	5	3	3	3	4	3	2	3	4	1	4	3	4	3	2	4	3	3	3	2	3	3	4	5	3	4	3	3	5	2	3	3	4	5	3
554	19	0	999	999	2	3	6	7	5	6	7	6	4	5	6	3	2	4	4	4	5	1	2	3	3	1	3	3	5	2	3	3	1	1	3	3	1	1	3	3	1	4	3	5	1	3	2	5	3
560	14	0	999	2	2	6	12	7	1	1	2	7	4	2	4	1	5	5	3	2	2	1	1	3	3	1	5	4	3	2	1	1	3	2	4	4	5	5	5	3	3	3	999	1	4	2	2	4	5
563	14	0	17	2	2	7	7	7	5	6	5	7	6	7	7	5	3	4	1	3	4	1	5	3	4	4	5	4	4	3	3	4	4	1	5	3	2	2	5	3	4	5	5	2	4	5	4	3	4
564	14	0	16	2	2	6	14	7	6	7	7	7	7	6	6	5	5	4	2	5	4	3	4	3	4	3	4	5	1	3	4	4	4	1	5	4	3	4	3	4	4	4	2	3	5	4	3	4	3
565	14	0	16	1	2	6	12	6	5	5	6	4	3	5	5	3	3	3	2	3	3	2	2	4	3	4	3	3	2	4	4	3	2	2	5	3	3	4	4	4	4	3	3	4	4	4	4	4	3
567	14	1	17	1	2	5	10	7	7	7	7	7	7	5	6	4	4	5	4	3	5	1	5	3	3	5	4	4	2	5	5	5	5	1	5	3	5	5	4	5	5	5	4	5	4	4	3	5	5
568	14	1	16	1	2	5	10	7	7	7	7	7	4	7	7	5	5	3	4	3	4	5	5	4	2	4	5	3	4	5	4	3	2	3	4	5	3	999	4	5	3	3	1	2	4	4	4	5	4
569	14	1	16	1	2	5	10	5	6	5	6	6	6	7	6	4	4	3	1	3	4	2	3	4	4	4	3	3	3	4	4	4	3	3	4	3	2	3	4	2	3	4	4	3	3	4	3	2	2
570	14	1	16	1	2	6	36	5	4	6	6	5	4	5	4	4	3	2	3	3	2	2	1	2	3	3	1	3	5	1	3	2	3	2	3	1	3	3	1	4	3	3	4	2	2	1	2	2	4
571	14	0	999	1	2	5	10	7	5	6	7	6	6	5	7	3	2	4	3	3	4	1	4	3	3	3	3	3	4	4	3	2	4	2	4	3	3	4	2	3	3	4	3	2	2	4	3	2	5
572	14	0	16	2	2	6	12	7	5	4	6	6	7	4	6	4	4	5	4	4	3	2	3	3	2	3	4	3	4	3	4	2	3	4	3	4	3	4	3	2	4	999	2	3	2	4	3	2	4
573	14	1	17	3	2	6	5	7	7	6	6	4	5	7	6	2	5	5	3	2	5	2	5	5	3	5	4	4	2	5	3	4	2	1	5	4	4	4	5	3	3	5	3	4	4	4	5	5	3
574	14	1	16	3	2	6	6	7	5	5	6	6	6	6	7	4	3	4	4	999	4	1	4	3	3	3	3	4	3	4	3	3	2	4	4	4	3	3	3	4	3	5	2	3	5	4	4	4	5
575	14	1	17	2	2	4	6	7	5	6	5	4	5	6	6	3	2	4	4	3	3	3	3	4	3	3	4	3	2	4	4	4	3	1	4	4	3	4	4	3	4	4	2	4	4	4	3	4	3
576	14	1	16	2	2	6	12	7	5	7	6	5	6	7	7	4	3	5	2	4	3	5	4	3	3	2	3	3	3	4	3	4	999	3	4	3	2	5	5	2	4	4	3	5	5	4	3	5	4
577	14	1	16	1	2	6	12	7	6	7	7	4	5	7	5	3	4	4	3	4	3	2	2	1	3	2	3	4	3	3	4	4	4	2	5	4	3	3	3	4	3	4	5	4	4	3	2	4	5
581	14	1	999	2	2	6	36	7	7	7	7	7	5	7	7	3	4	5	2	4	3	4	5	4	4	4	4	4	1	5	4	3	3	3	4	4	4	3	4	4	4	4	3	4	4	5	5	5	4
583	14	0	16	1	2	6	18	4	5	5	4	4	4	999	3	3	4	4	3	3	4	2	3	3	3	3	999	3	3	3	3	4	3	2	3	3	3	3	3	4	4	3	3	3	3	3	3	4	3
585	14	1	16	2	2	5	10	6	6	6	7	7	7	7	7	4	4	5	3	4	4	1	4	4	4	4	5	4	2	4	4	4	1	2	4	4	4	4	4	4	4	5	3	4	4	4	1	5	5
586	14	1	16	2	2	6	12	7	5	6	6	5	6	6	7	5	5	5	4	5	5	2	5	5	5	5	5	3	1	5	4	5	5	2	4	5	5	5	5	4	5	4	4	5	5	5	4	5	5
[truncated: 34 more columns]
