# Supplementary material for: Latent profiles of elite Malaysian athletes’ use of psychological skills and techniques and relations with mental toughness
Source: PeerJ. 2018 May 15;6:e4778. doi: 10.7717/peerj.4778 (PMC5958883; doi:10.7717/peerj.4778)
Supplement: Supplemental Information 2 [file peerj-06-4778-s002.txt]

Mplus VERSION 8
MUTHEN & MUTHEN
03/20/2018  12:25 PM

INPUT INSTRUCTIONS

  TITLE: Bivariate correlations among study variables inc
  95% confidence intervals

  DATA: FILE = MALAY and elite only.csv;

  VARIABLE:
  NAMES = part_ID
  language sport gender ! 0 = female, 1 = male
  age yrs_sport comp_level train_wk hrs_wk
  mt
  gspr imagpr atconpr talkpr actpr emoconpr autopr
  relaxpr gscp talkcp imagcp negthcp emoconcp actcp
  relaxcp autocp atconcp;

  MISSING = ALL(999);

  USEVARIABLES =
  mt gspr imagpr atconpr talkpr actpr emoconpr autopr
  relaxpr gscp talkcp imagcp negthcp emoconcp actcp
  relaxcp autocp atconcp;

  MODEL:
  mt-atconcp WITH mt-atconcp;

  ANALYSIS:
  ESTIMATOR = MLR;

  OUTPUT:
  stdyx cinterval;


INPUT READING TERMINATED NORMALLY


Bivariate correlations among study variables inc
95% confidence intervals

SUMMARY OF ANALYSIS

Number of groups                                                 1
Number of observations                                         285

Number of dependent variables                                   18
Number of independent variables                                  0
Number of continuous latent variables                            0

Observed dependent variables

  Continuous
   MT          GSPR        IMAGPR      ATCONPR     TALKPR      ACTPR
   EMOCONPR    AUTOPR      RELAXPR     GSCP        TALKCP      IMAGCP
   NEGTHCP     EMOCONCP    ACTCP       RELAXCP     AUTOCP      ATCONCP


Estimator                                                      MLR
Information matrix                                        OBSERVED
Maximum number of iterations                                  1000
Convergence criterion                                    0.500D-04
Maximum number of steepest descent iterations                   20
Maximum number of iterations for H1                           2000
Convergence criterion for H1                             0.100D-03

Input data file(s)
  MALAY and elite only.csv

Input data format  FREE


SUMMARY OF DATA

     Number of missing data patterns             1


COVARIANCE COVERAGE OF DATA

Minimum covariance coverage value   0.100


     PROPORTION OF DATA PRESENT


           Covariance Coverage
              MT            GSPR          IMAGPR        ATCONPR       TALKPR
              ________      ________      ________      ________      ________
 MT             1.000
 GSPR           1.000         1.000
 IMAGPR         1.000         1.000         1.000
 ATCONPR        1.000         1.000         1.000         1.000
 TALKPR         1.000         1.000         1.000         1.000         1.000
 ACTPR          1.000         1.000         1.000         1.000         1.000
 EMOCONPR       1.000         1.000         1.000         1.000         1.000
 AUTOPR         1.000         1.000         1.000         1.000         1.000
 RELAXPR        1.000         1.000         1.000         1.000         1.000
 GSCP           1.000         1.000         1.000         1.000         1.000
 TALKCP         1.000         1.000         1.000         1.000         1.000
 IMAGCP         1.000         1.000         1.000         1.000         1.000
 NEGTHCP        1.000         1.000         1.000         1.000         1.000
 EMOCONCP       1.000         1.000         1.000         1.000         1.000
 ACTCP          1.000         1.000         1.000         1.000         1.000
 RELAXCP        1.000         1.000         1.000         1.000         1.000
 AUTOCP         1.000         1.000         1.000         1.000         1.000
 ATCONCP        1.000         1.000         1.000         1.000         1.000


           Covariance Coverage
              ACTPR         EMOCONPR      AUTOPR        RELAXPR       GSCP
              ________      ________      ________      ________      ________
 ACTPR          1.000
 EMOCONPR       1.000         1.000
 AUTOPR         1.000         1.000         1.000
 RELAXPR        1.000         1.000         1.000         1.000
 GSCP           1.000         1.000         1.000         1.000         1.000
 TALKCP         1.000         1.000         1.000         1.000         1.000
 IMAGCP         1.000         1.000         1.000         1.000         1.000
 NEGTHCP        1.000         1.000         1.000         1.000         1.000
 EMOCONCP       1.000         1.000         1.000         1.000         1.000
 ACTCP          1.000         1.000         1.000         1.000         1.000
 RELAXCP        1.000         1.000         1.000         1.000         1.000
 AUTOCP         1.000         1.000         1.000         1.000         1.000
 ATCONCP        1.000         1.000         1.000         1.000         1.000


           Covariance Coverage
              TALKCP        IMAGCP        NEGTHCP       EMOCONCP      ACTCP
              ________      ________      ________      ________      ________
 TALKCP         1.000
 IMAGCP         1.000         1.000
 NEGTHCP        1.000         1.000         1.000
 EMOCONCP       1.000         1.000         1.000         1.000
 ACTCP          1.000         1.000         1.000         1.000         1.000
 RELAXCP        1.000         1.000         1.000         1.000         1.000
 AUTOCP         1.000         1.000         1.000         1.000         1.000
 ATCONCP        1.000         1.000         1.000         1.000         1.000


           Covariance Coverage
              RELAXCP       AUTOCP        ATCONCP
              ________      ________      ________
 RELAXCP        1.000
 AUTOCP         1.000         1.000
 ATCONCP        1.000         1.000         1.000


UNIVARIATE SAMPLE STATISTICS


     UNIVARIATE HIGHER-ORDER MOMENT DESCRIPTIVE STATISTICS

         Variable/         Mean/     Skewness/   Minimum/ % with                Percentiles
        Sample Size      Variance    Kurtosis    Maximum  Min/Max      20%/60%    40%/80%    Median

     MT                    5.829      -0.902       2.500    0.35%       5.125      5.750      6.000
             285.000       0.685       0.877       7.375    0.35%       6.125      6.625
     GSPR                  3.694      -0.277       1.667    0.70%       3.000      3.667      3.667
             285.000       0.417      -0.121       5.000    3.16%       4.000      4.333
     IMAGPR                3.736      -0.201       1.333    0.35%       3.000      3.667      3.667
             285.000       0.510      -0.389       5.000    7.02%       4.000      4.333
     ATCONPR               3.393       0.231       1.750    0.70%       3.000      3.250      3.250
             285.000       0.306       0.181       5.000    0.70%       3.500      3.750
     TALKPR                3.754      -0.014       2.000    0.35%       3.250      3.500      3.750
             285.000       0.388      -0.513       5.000    3.51%       4.000      4.250
     ACTPR                 3.398       0.086       1.750    0.70%       3.000      3.250      3.500
             285.000       0.289       0.263       4.750    2.11%       3.500      3.750
     EMOCONPR              3.060       0.344       1.500    0.70%       2.500      2.750      3.000
             285.000       0.340       0.343       5.000    0.35%       3.250      3.500
     AUTOPR                3.052      -0.388       1.000    0.35%       2.750      3.000      3.000
             285.000       0.367       1.050       5.000    0.35%       3.250      3.500
     RELAXPR               3.445      -0.295       1.250    0.35%       3.000      3.250      3.500
             285.000       0.457       0.316       5.000    1.75%       3.750      4.000
     GSCP                  3.815      -0.158       1.750    0.35%       3.250      3.750      3.750
             285.000       0.426      -0.158       5.000    7.02%       4.000      4.250
     TALKCP                3.900      -0.266       2.000    0.35%       3.250      3.750      4.000
             285.000       0.459      -0.602       5.000    6.67%       4.000      4.500
     IMAGCP                3.716      -0.285       1.500    0.35%       3.250      3.500      3.750
             285.000       0.373       0.125       5.000    3.16%       4.000      4.250
     NEGTHCP               2.529       0.345       1.000    2.11%       1.750      2.250      2.500
             285.000       0.641      -0.270       5.000    0.70%       2.750      3.250
     EMOCONCP              3.187       0.045       1.000    0.35%       2.500      3.000      3.250
             285.000       0.548      -0.155       5.000    1.05%       3.250      3.750
     ACTCP                 3.584      -0.403       1.250    0.35%       3.000      3.500      3.500
             285.000       0.378       0.700       5.000    1.75%       3.750      4.000
     RELAXCP               3.620      -0.175       1.000    0.35%       3.000      3.500      3.500
             285.000       0.475       0.374       5.000    5.26%       3.750      4.250
     AUTOCP                3.445       0.076       1.500    0.35%       2.750      3.250      3.500
             285.000       0.380      -0.071       5.000    1.40%       3.500      4.000
     ATCONCP               3.257      -0.215       1.750    0.35%       3.000      3.250      3.250
             285.000       0.173       0.180       4.250    0.70%       3.500      3.500


THE MODEL ESTIMATION TERMINATED NORMALLY


MODEL FIT INFORMATION

Number of Free Parameters                      189

Loglikelihood

          H0 Value                       -3679.285
          H0 Scaling Correction Factor      1.1470
            for MLR
          H1 Value                       -3679.285
          H1 Scaling Correction Factor      1.1470
            for MLR

Information Criteria

          Akaike (AIC)                    7736.569
          Bayesian (BIC)                  8426.890
          Sample-Size Adjusted BIC        7827.559
            (n* = (n + 2) / 24)

Chi-Square Test of Model Fit

          Value                              0.000*
          Degrees of Freedom                     0
          P-Value                           0.0000
          Scaling Correction Factor         1.0000
            for MLR

*   The chi-square value for MLM, MLMV, MLR, ULSMV, WLSM and WLSMV cannot be used
    for chi-square difference testing in the regular way.  MLM, MLR and WLSM
    chi-square difference testing is described on the Mplus website.  MLMV, WLSMV,
    and ULSMV difference testing is done using the DIFFTEST option.

RMSEA (Root Mean Square Error Of Approximation)

          Estimate                           0.000
          90 Percent C.I.                    0.000  0.000
          Probability RMSEA <= .05           0.000

CFI/TLI

          CFI                                1.000
          TLI                                1.000

Chi-Square Test of Model Fit for the Baseline Model

          Value                           2183.920
          Degrees of Freedom                   153
          P-Value                           0.0000

SRMR (Standardized Root Mean Square Residual)

          Value                              0.000


MODEL RESULTS

                                                    Two-Tailed
                    Estimate       S.E.  Est./S.E.    P-Value

 MT       WITH
    GSPR               0.237      0.037      6.395      0.000
    IMAGPR             0.194      0.038      5.156      0.000
    ATCONPR            0.143      0.031      4.659      0.000
    TALKPR             0.186      0.032      5.727      0.000
    ACTPR              0.164      0.028      5.809      0.000
    EMOCONPR           0.076      0.032      2.412      0.016
    AUTOPR             0.084      0.029      2.919      0.004
    RELAXPR            0.174      0.033      5.243      0.000
    GSCP               0.217      0.034      6.380      0.000
    TALKCP             0.214      0.037      5.746      0.000
    IMAGCP             0.207      0.030      6.882      0.000
    NEGTHCP           -0.156      0.039     -4.042      0.000
    EMOCONCP           0.118      0.035      3.411      0.001
    ACTCP              0.206      0.029      7.192      0.000
    RELAXCP            0.197      0.033      6.061      0.000
    AUTOCP             0.165      0.028      5.881      0.000
    ATCONCP            0.071      0.019      3.652      0.000

 GSPR     WITH
    IMAGPR             0.246      0.030      8.263      0.000
    ATCONPR            0.122      0.021      5.931      0.000
    TALKPR             0.262      0.025     10.290      0.000
    ACTPR              0.152      0.023      6.561      0.000
    EMOCONPR          -0.020      0.023     -0.881      0.378
    AUTOPR             0.048      0.027      1.794      0.073
    RELAXPR            0.192      0.027      7.023      0.000
    GSCP               0.241      0.028      8.529      0.000
    TALKCP             0.271      0.029      9.357      0.000
    IMAGCP             0.223      0.025      8.904      0.000
    NEGTHCP           -0.078      0.033     -2.368      0.018
    EMOCONCP           0.024      0.030      0.794      0.427
    ACTCP              0.207      0.024      8.487      0.000
    RELAXCP            0.233      0.027      8.637      0.000
    AUTOCP             0.145      0.023      6.228      0.000
    ATCONCP            0.083      0.016      5.079      0.000

 IMAGPR   WITH
    ATCONPR            0.099      0.025      4.019      0.000
    TALKPR             0.230      0.029      7.904      0.000
    ACTPR              0.113      0.026      4.384      0.000
    EMOCONPR          -0.012      0.028     -0.427      0.669
    AUTOPR             0.075      0.029      2.613      0.009
    RELAXPR            0.159      0.032      5.005      0.000
    GSCP               0.231      0.030      7.813      0.000
    TALKCP             0.256      0.033      7.641      0.000
    IMAGCP             0.250      0.033      7.675      0.000
    NEGTHCP           -0.038      0.034     -1.121      0.262
    EMOCONCP           0.064      0.033      1.962      0.050
    ACTCP              0.160      0.031      5.139      0.000
    RELAXCP            0.163      0.035      4.640      0.000
    AUTOCP             0.115      0.028      4.141      0.000
    ATCONCP            0.059      0.020      2.934      0.003

 ATCONPR  WITH
    TALKPR             0.120      0.024      4.928      0.000
    ACTPR              0.112      0.021      5.350      0.000
    EMOCONPR           0.125      0.023      5.361      0.000
    AUTOPR            -0.001      0.025     -0.042      0.967
    RELAXPR            0.074      0.024      3.099      0.002
    GSCP               0.126      0.021      5.889      0.000
    TALKCP             0.158      0.025      6.233      0.000
    IMAGCP             0.130      0.021      6.128      0.000
    NEGTHCP           -0.212      0.028     -7.508      0.000
    EMOCONCP           0.165      0.026      6.480      0.000
    ACTCP              0.111      0.024      4.690      0.000
    RELAXCP            0.128      0.024      5.348      0.000
    AUTOCP             0.067      0.024      2.802      0.005
    ATCONCP            0.073      0.015      4.750      0.000

 TALKPR   WITH
    ACTPR              0.147      0.022      6.684      0.000
    EMOCONPR           0.010      0.023      0.460      0.645
    AUTOPR             0.029      0.024      1.200      0.230
    RELAXPR            0.172      0.030      5.823      0.000
    GSCP               0.271      0.027     10.053      0.000
    TALKCP             0.297      0.028     10.595      0.000
    IMAGCP             0.249      0.026      9.452      0.000
    NEGTHCP           -0.117      0.031     -3.775      0.000
    EMOCONCP           0.046      0.028      1.621      0.105
    ACTCP              0.189      0.028      6.819      0.000
    RELAXCP            0.209      0.028      7.329      0.000
    AUTOCP             0.111      0.025      4.397      0.000
    ATCONCP            0.079      0.017      4.643      0.000

 ACTPR    WITH
    EMOCONPR           0.074      0.021      3.453      0.001
    AUTOPR             0.032      0.024      1.313      0.189
    RELAXPR            0.169      0.025      6.791      0.000
    GSCP               0.160      0.022      7.169      0.000
    TALKCP             0.168      0.024      6.990      0.000
    IMAGCP             0.163      0.023      7.063      0.000
    NEGTHCP           -0.147      0.029     -5.045      0.000
    EMOCONCP           0.062      0.024      2.530      0.011
    ACTCP              0.219      0.026      8.361      0.000
    RELAXCP            0.196      0.027      7.159      0.000
    AUTOCP             0.122      0.023      5.224      0.000
    ATCONCP            0.091      0.016      5.544      0.000

 EMOCONPR WITH
    AUTOPR            -0.028      0.026     -1.082      0.279
    RELAXPR            0.010      0.029      0.342      0.732
    GSCP               0.018      0.025      0.725      0.469
    TALKCP             0.050      0.026      1.943      0.052
    IMAGCP             0.015      0.025      0.612      0.540
    NEGTHCP           -0.175      0.032     -5.487      0.000
    EMOCONCP           0.235      0.028      8.433      0.000
    ACTCP              0.041      0.025      1.592      0.111
    RELAXCP            0.026      0.030      0.863      0.388
    AUTOCP             0.018      0.023      0.772      0.440
    ATCONCP            0.026      0.017      1.516      0.130

 AUTOPR   WITH
    RELAXPR            0.081      0.029      2.774      0.006
    GSCP               0.049      0.023      2.149      0.032
    TALKCP             0.022      0.025      0.885      0.376
    IMAGCP             0.059      0.023      2.539      0.011
    NEGTHCP            0.009      0.037      0.241      0.809
    EMOCONCP          -0.027      0.032     -0.834      0.404
    ACTCP              0.093      0.027      3.438      0.001
    RELAXCP            0.076      0.032      2.391      0.017
    AUTOCP             0.196      0.027      7.128      0.000
    ATCONCP            0.002      0.017      0.135      0.893

 RELAXPR  WITH
    GSCP               0.202      0.032      6.410      0.000
    TALKCP             0.175      0.030      5.793      0.000
    IMAGCP             0.186      0.029      6.310      0.000
    NEGTHCP           -0.026      0.036     -0.730      0.465
    EMOCONCP           0.015      0.031      0.468      0.639
    ACTCP              0.215      0.030      7.160      0.000
    RELAXCP            0.270      0.037      7.273      0.000
    AUTOCP             0.160      0.028      5.739      0.000
    ATCONCP            0.055      0.018      3.080      0.002

 GSCP     WITH
    TALKCP             0.287      0.028     10.414      0.000
    IMAGCP             0.249      0.026      9.386      0.000
    NEGTHCP           -0.137      0.030     -4.652      0.000
    EMOCONCP           0.019      0.029      0.647      0.518
    ACTCP              0.218      0.029      7.614      0.000
    RELAXCP            0.238      0.030      7.812      0.000
    AUTOCP             0.167      0.026      6.501      0.000
    ATCONCP            0.108      0.017      6.474      0.000

 TALKCP   WITH
    IMAGCP             0.262      0.029      8.920      0.000
    NEGTHCP           -0.168      0.031     -5.478      0.000
    EMOCONCP           0.100      0.032      3.133      0.002
    ACTCP              0.218      0.029      7.415      0.000
    RELAXCP            0.244      0.031      7.782      0.000
    AUTOCP             0.130      0.027      4.734      0.000
    ATCONCP            0.086      0.018      4.888      0.000

 IMAGCP   WITH
    NEGTHCP           -0.131      0.032     -4.110      0.000
    EMOCONCP           0.050      0.029      1.712      0.087
    ACTCP              0.216      0.030      7.096      0.000
    RELAXCP            0.224      0.032      7.030      0.000
    AUTOCP             0.151      0.026      5.888      0.000
    ATCONCP            0.098      0.019      5.026      0.000

 NEGTHCP  WITH
    EMOCONCP          -0.257      0.035     -7.430      0.000
    ACTCP             -0.136      0.032     -4.327      0.000
    RELAXCP           -0.146      0.036     -4.066      0.000
    AUTOCP            -0.058      0.031     -1.873      0.061
    ATCONCP           -0.083      0.024     -3.416      0.001

 EMOCONCP WITH
    ACTCP              0.054      0.029      1.889      0.059
    RELAXCP            0.016      0.034      0.468      0.639
    AUTOCP            -0.015      0.028     -0.539      0.590
    ATCONCP            0.002      0.020      0.098      0.922

 ACTCP    WITH
    RELAXCP            0.291      0.037      7.964      0.000
    AUTOCP             0.221      0.030      7.476      0.000
    ATCONCP            0.111      0.018      6.141      0.000

 RELAXCP  WITH
    AUTOCP             0.220      0.031      7.207      0.000
    ATCONCP            0.115      0.022      5.251      0.000

 AUTOCP   WITH
    ATCONCP            0.090      0.017      5.366      0.000

 Means
    MT                 5.829      0.049    118.852      0.000
    GSPR               3.694      0.038     96.604      0.000
    IMAGPR             3.736      0.042     88.305      0.000
    ATCONPR            3.393      0.033    103.564      0.000
    TALKPR             3.754      0.037    101.706      0.000
    ACTPR              3.398      0.032    106.630      0.000
    EMOCONPR           3.060      0.035     88.608      0.000
    AUTOPR             3.052      0.036     85.005      0.000
    RELAXPR            3.445      0.040     86.041      0.000
    GSCP               3.815      0.039     98.660      0.000
    TALKCP             3.900      0.040     97.166      0.000
    IMAGCP             3.716      0.036    102.668      0.000
    NEGTHCP            2.529      0.047     53.334      0.000
    EMOCONCP           3.187      0.044     72.654      0.000
    ACTCP              3.584      0.036     98.406      0.000
    RELAXCP            3.620      0.041     88.650      0.000
    AUTOCP             3.445      0.037     94.325      0.000
    ATCONCP            3.257      0.025    132.122      0.000

 Variances
    MT                 0.685      0.069      9.954      0.000
    GSPR               0.417      0.034     12.315      0.000
    IMAGPR             0.510      0.038     13.299      0.000
    ATCONPR            0.306      0.027     11.432      0.000
    TALKPR             0.388      0.028     13.845      0.000
    ACTPR              0.289      0.026     11.222      0.000
    EMOCONPR           0.340      0.031     11.029      0.000
    AUTOPR             0.367      0.038      9.667      0.000
    RELAXPR            0.457      0.041     11.092      0.000
    GSCP               0.426      0.034     12.439      0.000
    TALKCP             0.459      0.032     14.278      0.000
    IMAGCP             0.373      0.032     11.582      0.000
    NEGTHCP            0.641      0.050     12.835      0.000
    EMOCONCP           0.548      0.044     12.430      0.000
    ACTCP              0.378      0.037     10.275      0.000
    RELAXCP            0.475      0.043     10.956      0.000
    AUTOCP             0.380      0.031     12.156      0.000
    ATCONCP            0.173      0.015     11.433      0.000


STANDARDIZED MODEL RESULTS


STDYX Standardization

                                                    Two-Tailed
                    Estimate       S.E.  Est./S.E.    P-Value

 MT       WITH
    GSPR               0.443      0.050      8.884      0.000
    IMAGPR             0.328      0.052      6.262      0.000
    ATCONPR            0.312      0.055      5.633      0.000
    TALKPR             0.360      0.049      7.321      0.000
    ACTPR              0.369      0.051      7.246      0.000
    EMOCONPR           0.158      0.064      2.457      0.014
    AUTOPR             0.167      0.054      3.109      0.002
    RELAXPR            0.311      0.052      5.960      0.000
    GSCP               0.402      0.049      8.142      0.000
    TALKCP             0.381      0.052      7.265      0.000
    IMAGCP             0.410      0.046      8.968      0.000
    NEGTHCP           -0.236      0.058     -4.074      0.000
    EMOCONCP           0.193      0.055      3.484      0.000
    ACTCP              0.405      0.042      9.559      0.000
    RELAXCP            0.345      0.048      7.223      0.000
    AUTOCP             0.323      0.047      6.910      0.000
    ATCONCP            0.206      0.052      3.926      0.000

 GSPR     WITH
    IMAGPR             0.533      0.045     11.828      0.000
    ATCONPR            0.343      0.051      6.771      0.000
    TALKPR             0.651      0.034     19.401      0.000
    ACTPR              0.439      0.058      7.543      0.000
    EMOCONPR          -0.054      0.061     -0.891      0.373
    AUTOPR             0.123      0.066      1.853      0.064
    RELAXPR            0.440      0.051      8.693      0.000
    GSCP               0.572      0.045     12.757      0.000
    TALKCP             0.619      0.041     15.176      0.000
    IMAGCP             0.566      0.044     12.910      0.000
    NEGTHCP           -0.151      0.065     -2.344      0.019
    EMOCONCP           0.050      0.063      0.796      0.426
    ACTCP              0.522      0.041     12.869      0.000
    RELAXCP            0.524      0.044     11.875      0.000
    AUTOCP             0.365      0.050      7.365      0.000
    ATCONCP            0.309      0.059      5.213      0.000

 IMAGPR   WITH
    ATCONPR            0.251      0.057      4.414      0.000
    TALKPR             0.517      0.048     10.880      0.000
    ACTPR              0.295      0.061      4.836      0.000
    EMOCONPR          -0.029      0.068     -0.429      0.668
    AUTOPR             0.173      0.064      2.688      0.007
    RELAXPR            0.329      0.059      5.570      0.000
    GSCP               0.495      0.046     10.804      0.000
    TALKCP             0.528      0.048     11.094      0.000
    IMAGCP             0.574      0.046     12.352      0.000
    NEGTHCP           -0.067      0.060     -1.119      0.263
    EMOCONCP           0.121      0.061      1.972      0.049
    ACTCP              0.364      0.057      6.439      0.000
    RELAXCP            0.332      0.060      5.553      0.000
    AUTOCP             0.262      0.058      4.487      0.000
    ATCONCP            0.198      0.064      3.067      0.002

 ATCONPR  WITH
    TALKPR             0.349      0.064      5.443      0.000
    ACTPR              0.377      0.055      6.805      0.000
    EMOCONPR           0.388      0.056      6.860      0.000
    AUTOPR            -0.003      0.074     -0.042      0.967
    RELAXPR            0.199      0.059      3.378      0.001
    GSCP               0.350      0.051      6.877      0.000
    TALKCP             0.421      0.056      7.514      0.000
    IMAGCP             0.384      0.049      7.847      0.000
    NEGTHCP           -0.480      0.047    -10.282      0.000
    EMOCONCP           0.404      0.049      8.255      0.000
    ACTCP              0.327      0.057      5.782      0.000
    RELAXCP            0.337      0.054      6.267      0.000
    AUTOCP             0.195      0.065      3.022      0.003
    ATCONCP            0.316      0.056      5.653      0.000

 TALKPR   WITH
    ACTPR              0.439      0.052      8.494      0.000
    EMOCONPR           0.029      0.063      0.461      0.645
    AUTOPR             0.077      0.065      1.199      0.230
    RELAXPR            0.408      0.062      6.608      0.000
    GSCP               0.667      0.033     19.951      0.000
    TALKCP             0.704      0.034     20.922      0.000
    IMAGCP             0.653      0.041     15.807      0.000
    NEGTHCP           -0.235      0.060     -3.910      0.000
    EMOCONCP           0.100      0.061      1.645      0.100
    ACTCP              0.493      0.053      9.229      0.000
    RELAXCP            0.486      0.056      8.611      0.000
    AUTOCP             0.288      0.060      4.771      0.000
    ATCONCP            0.304      0.060      5.028      0.000

 ACTPR    WITH
    EMOCONPR           0.235      0.063      3.753      0.000
    AUTOPR             0.098      0.073      1.331      0.183
    RELAXPR            0.465      0.052      8.905      0.000
    GSCP               0.455      0.045     10.053      0.000
    TALKCP             0.462      0.049      9.355      0.000
    IMAGCP             0.496      0.048     10.320      0.000
    NEGTHCP           -0.341      0.054     -6.283      0.000
    EMOCONCP           0.155      0.060      2.591      0.010
    ACTCP              0.662      0.038     17.610      0.000
    RELAXCP            0.529      0.048     10.982      0.000
    AUTOCP             0.368      0.058      6.304      0.000
    ATCONCP            0.407      0.057      7.100      0.000

 EMOCONPR WITH
    AUTOPR            -0.079      0.072     -1.095      0.273
    RELAXPR            0.025      0.072      0.342      0.732
    GSCP               0.048      0.066      0.724      0.469
    TALKCP             0.126      0.064      1.955      0.051
    IMAGCP             0.043      0.070      0.609      0.543
    NEGTHCP           -0.376      0.057     -6.595      0.000
    EMOCONCP           0.544      0.041     13.389      0.000
    ACTCP              0.113      0.071      1.596      0.111
    RELAXCP            0.065      0.075      0.857      0.391
    AUTOCP             0.050      0.065      0.778      0.436
    ATCONCP            0.107      0.070      1.524      0.127

 AUTOPR   WITH
    RELAXPR            0.197      0.070      2.821      0.005
    GSCP               0.123      0.056      2.203      0.028
    TALKCP             0.054      0.061      0.887      0.375
    IMAGCP             0.160      0.060      2.658      0.008
    NEGTHCP            0.018      0.077      0.241      0.810
    EMOCONCP          -0.060      0.072     -0.836      0.403
    ACTCP              0.249      0.064      3.894      0.000
    RELAXCP            0.182      0.073      2.495      0.013
    AUTOCP             0.524      0.046     11.331      0.000
    ATCONCP            0.009      0.069      0.135      0.893

 RELAXPR  WITH
    GSCP               0.458      0.056      8.209      0.000
    TALKCP             0.382      0.058      6.620      0.000
    IMAGCP             0.450      0.056      8.039      0.000
    NEGTHCP           -0.048      0.066     -0.727      0.467
    EMOCONCP           0.029      0.062      0.467      0.640
    ACTCP              0.516      0.046     11.258      0.000
    RELAXCP            0.580      0.048     12.122      0.000
    AUTOCP             0.383      0.055      6.914      0.000
    ATCONCP            0.196      0.061      3.206      0.001

 GSCP     WITH
    TALKCP             0.649      0.036     18.246      0.000
    IMAGCP             0.623      0.035     17.636      0.000
    NEGTHCP           -0.263      0.055     -4.743      0.000
    EMOCONCP           0.039      0.060      0.645      0.519
    ACTCP              0.543      0.043     12.493      0.000
    RELAXCP            0.529      0.047     11.188      0.000
    AUTOCP             0.414      0.050      8.343      0.000
    ATCONCP            0.397      0.050      7.922      0.000

 TALKCP   WITH
    IMAGCP             0.633      0.042     15.146      0.000
    NEGTHCP           -0.311      0.054     -5.775      0.000
    EMOCONCP           0.200      0.061      3.271      0.001
    ACTCP              0.524      0.047     11.245      0.000
    RELAXCP            0.521      0.050     10.497      0.000
    AUTOCP             0.311      0.059      5.305      0.000
    ATCONCP            0.304      0.057      5.323      0.000

 IMAGCP   WITH
    NEGTHCP           -0.267      0.062     -4.339      0.000
    EMOCONCP           0.110      0.064      1.727      0.084
    ACTCP              0.576      0.045     12.777      0.000
    RELAXCP            0.532      0.049     10.820      0.000
    AUTOCP             0.401      0.053      7.565      0.000
    ATCONCP            0.384      0.061      6.252      0.000

 NEGTHCP  WITH
    EMOCONCP          -0.434      0.046     -9.512      0.000
    ACTCP             -0.277      0.058     -4.764      0.000
    RELAXCP           -0.264      0.062     -4.241      0.000
    AUTOCP            -0.118      0.061     -1.923      0.054
    ATCONCP           -0.251      0.066     -3.822      0.000

 EMOCONCP WITH
    ACTCP              0.118      0.063      1.886      0.059
    RELAXCP            0.032      0.068      0.467      0.641
    AUTOCP            -0.033      0.060     -0.538      0.591
    ATCONCP            0.006      0.066      0.098      0.922

 ACTCP    WITH
    RELAXCP            0.686      0.039     17.753      0.000
    AUTOCP             0.584      0.045     12.907      0.000
    ATCONCP            0.435      0.054      8.054      0.000

 RELAXCP  WITH
    AUTOCP             0.518      0.049     10.625      0.000
    ATCONCP            0.400      0.064      6.264      0.000

 AUTOCP   WITH
    ATCONCP            0.353      0.058      6.094      0.000

 Means
    MT                 7.040      0.388     18.126      0.000
    GSPR               5.722      0.251     22.788      0.000
    IMAGPR             5.231      0.214     24.420      0.000
    ATCONPR            6.135      0.266     23.100      0.000
    TALKPR             6.025      0.226     26.642      0.000
    ACTPR              6.316      0.284     22.222      0.000
    EMOCONPR           5.249      0.232     22.630      0.000
    AUTOPR             5.035      0.280     18.007      0.000
    RELAXPR            5.097      0.248     20.541      0.000
    GSCP               5.844      0.249     23.485      0.000
    TALKCP             5.756      0.222     25.868      0.000
    IMAGCP             6.082      0.280     21.702      0.000
    NEGTHCP            3.159      0.122     25.945      0.000
    EMOCONCP           4.304      0.181     23.764      0.000
    ACTCP              5.829      0.304     19.196      0.000
    RELAXCP            5.251      0.253     20.732      0.000
    AUTOCP             5.587      0.234     23.859      0.000
    ATCONCP            7.826      0.356     22.000      0.000

 Variances
    MT                 1.000      0.000    999.000    999.000
    GSPR               1.000      0.000    999.000    999.000
    IMAGPR             1.000      0.000    999.000    999.000
    ATCONPR            1.000      0.000    999.000    999.000
    TALKPR             1.000      0.000    999.000    999.000
    ACTPR              1.000      0.000    999.000    999.000
    EMOCONPR           1.000      0.000    999.000    999.000
    AUTOPR             1.000      0.000    999.000    999.000
    RELAXPR            1.000      0.000    999.000    999.000
    GSCP               1.000      0.000    999.000    999.000
    TALKCP             1.000      0.000    999.000    999.000
    IMAGCP             1.000      0.000    999.000    999.000
    NEGTHCP            1.000      0.000    999.000    999.000
    EMOCONCP           1.000      0.000    999.000    999.000
    ACTCP              1.000      0.000    999.000    999.000
    RELAXCP            1.000      0.000    999.000    999.000
    AUTOCP             1.000      0.000    999.000    999.000
    ATCONCP            1.000      0.000    999.000    999.000


R-SQUARE


QUALITY OF NUMERICAL RESULTS

     Condition Number for the Information Matrix              0.847E-03
       (ratio of smallest to largest eigenvalue)


CONFIDENCE INTERVALS OF MODEL RESULTS

                  Lower .5%  Lower 2.5%    Lower 5%    Estimate    Upper 5%  Upper 2.5%   Upper .5%

 MT       WITH
    GSPR             0.141       0.164       0.176       0.237       0.298       0.309       0.332
    IMAGPR           0.097       0.120       0.132       0.194       0.256       0.268       0.291
    ATCONPR          0.064       0.083       0.092       0.143       0.193       0.203       0.222
    TALKPR           0.102       0.122       0.132       0.186       0.239       0.249       0.269
    ACTPR            0.091       0.109       0.118       0.164       0.211       0.220       0.237
    EMOCONPR        -0.005       0.014       0.024       0.076       0.128       0.138       0.158
    AUTOPR           0.010       0.028       0.037       0.084       0.131       0.140       0.158
    RELAXPR          0.089       0.109       0.119       0.174       0.229       0.239       0.260
    GSCP             0.130       0.151       0.161       0.217       0.273       0.284       0.305
    TALKCP           0.118       0.141       0.153       0.214       0.275       0.287       0.310
    IMAGCP           0.130       0.148       0.158       0.207       0.257       0.266       0.285
    NEGTHCP         -0.256      -0.232      -0.220      -0.156      -0.093      -0.081      -0.057
    EMOCONCP         0.029       0.050       0.061       0.118       0.176       0.186       0.208
    ACTCP            0.132       0.150       0.159       0.206       0.253       0.262       0.280
    RELAXCP          0.113       0.133       0.144       0.197       0.251       0.261       0.281
    AUTOCP           0.093       0.110       0.119       0.165       0.211       0.220       0.237
    ATCONCP          0.021       0.033       0.039       0.071       0.103       0.109       0.121

 GSPR     WITH
    IMAGPR           0.169       0.187       0.197       0.246       0.294       0.304       0.322
    ATCONPR          0.069       0.082       0.088       0.122       0.156       0.163       0.175
    TALKPR           0.196       0.212       0.220       0.262       0.304       0.312       0.327
    ACTPR            0.093       0.107       0.114       0.152       0.191       0.198       0.212
    EMOCONPR        -0.080      -0.066      -0.059      -0.020       0.018       0.025       0.039
    AUTOPR          -0.021      -0.004       0.004       0.048       0.092       0.100       0.117
    RELAXPR          0.121       0.138       0.147       0.192       0.237       0.245       0.262
    GSCP             0.168       0.186       0.195       0.241       0.288       0.296       0.314
    TALKCP           0.196       0.214       0.223       0.271       0.319       0.328       0.346
    IMAGCP           0.159       0.174       0.182       0.223       0.265       0.273       0.288
    NEGTHCP         -0.163      -0.143      -0.132      -0.078      -0.024      -0.013       0.007
    EMOCONCP        -0.054      -0.035      -0.026       0.024       0.074       0.083       0.102
    ACTCP            0.144       0.159       0.167       0.207       0.247       0.255       0.270
    RELAXCP          0.164       0.180       0.189       0.233       0.278       0.286       0.303
    AUTOCP           0.085       0.100       0.107       0.145       0.184       0.191       0.205
    ATCONCP          0.041       0.051       0.056       0.083       0.110       0.115       0.125

 IMAGPR   WITH
    ATCONPR          0.036       0.051       0.058       0.099       0.139       0.147       0.162
    TALKPR           0.155       0.173       0.182       0.230       0.278       0.287       0.305
    ACTPR            0.047       0.063       0.071       0.113       0.156       0.164       0.180
    EMOCONPR        -0.085      -0.067      -0.058      -0.012       0.034       0.043       0.061
    AUTOPR           0.001       0.019       0.028       0.075       0.122       0.131       0.149
    RELAXPR          0.077       0.097       0.107       0.159       0.211       0.221       0.241
    GSCP             0.155       0.173       0.182       0.231       0.279       0.289       0.307
    TALKCP           0.170       0.190       0.201       0.256       0.311       0.321       0.342
    IMAGCP           0.166       0.186       0.197       0.250       0.304       0.314       0.335
    NEGTHCP         -0.126      -0.105      -0.094      -0.038       0.018       0.029       0.049
    EMOCONCP        -0.020       0.000       0.010       0.064       0.117       0.128       0.148
    ACTCP            0.080       0.099       0.109       0.160       0.211       0.221       0.240
    RELAXCP          0.073       0.094       0.105       0.163       0.221       0.232       0.254
    AUTOCP           0.044       0.061       0.069       0.115       0.161       0.170       0.187
    ATCONCP          0.007       0.019       0.026       0.059       0.092       0.098       0.110

 ATCONPR  WITH
    TALKPR           0.057       0.072       0.080       0.120       0.160       0.168       0.183
    ACTPR            0.058       0.071       0.078       0.112       0.147       0.153       0.166
    EMOCONPR         0.065       0.079       0.087       0.125       0.163       0.171       0.185
    AUTOPR          -0.065      -0.049      -0.042      -0.001       0.040       0.047       0.062
    RELAXPR          0.013       0.027       0.035       0.074       0.114       0.122       0.136
    GSCP             0.071       0.084       0.091       0.126       0.162       0.168       0.182
    TALKCP           0.092       0.108       0.116       0.158       0.199       0.207       0.223
    IMAGCP           0.075       0.088       0.095       0.130       0.165       0.171       0.184
    NEGTHCP         -0.285      -0.268      -0.259      -0.212      -0.166      -0.157      -0.140
    EMOCONCP         0.100       0.115       0.123       0.165       0.207       0.215       0.231
    ACTCP            0.050       0.065       0.072       0.111       0.150       0.158       0.172
    RELAXCP          0.067       0.081       0.089       0.128       0.168       0.176       0.190
    AUTOCP           0.005       0.020       0.027       0.067       0.106       0.113       0.128
    ATCONCP          0.033       0.043       0.048       0.073       0.098       0.103       0.112

 TALKPR   WITH
    ACTPR            0.090       0.104       0.111       0.147       0.183       0.190       0.204
    EMOCONPR        -0.048      -0.034      -0.027       0.010       0.048       0.055       0.069
    AUTOPR          -0.034      -0.019      -0.011       0.029       0.069       0.077       0.092
    RELAXPR          0.096       0.114       0.123       0.172       0.221       0.230       0.248
    GSCP             0.202       0.218       0.227       0.271       0.316       0.324       0.341
    TALKCP           0.225       0.242       0.251       0.297       0.343       0.352       0.369
    IMAGCP           0.181       0.197       0.205       0.249       0.292       0.300       0.316
    NEGTHCP         -0.197      -0.178      -0.169      -0.117      -0.066      -0.056      -0.037
    EMOCONCP        -0.027      -0.010      -0.001       0.046       0.093       0.102       0.119
    ACTCP            0.118       0.135       0.143       0.189       0.234       0.243       0.260
    RELAXCP          0.135       0.153       0.162       0.209       0.256       0.265       0.282
    AUTOCP           0.046       0.061       0.069       0.111       0.152       0.160       0.176
    ATCONCP          0.035       0.046       0.051       0.079       0.107       0.112       0.123

 ACTPR    WITH
    EMOCONPR         0.019       0.032       0.039       0.074       0.109       0.116       0.129
    AUTOPR          -0.031      -0.016      -0.008       0.032       0.072       0.079       0.094
    RELAXPR          0.105       0.120       0.128       0.169       0.210       0.218       0.233
    GSCP             0.102       0.116       0.123       0.160       0.196       0.203       0.217
    TALKCP           0.106       0.121       0.129       0.168       0.208       0.215       0.230
    IMAGCP           0.104       0.118       0.125       0.163       0.201       0.208       0.222
    NEGTHCP         -0.222      -0.204      -0.195      -0.147      -0.099      -0.090      -0.072
    EMOCONCP        -0.001       0.014       0.022       0.062       0.102       0.110       0.125
    ACTCP            0.152       0.168       0.176       0.219       0.262       0.270       0.286
    RELAXCP          0.126       0.142       0.151       0.196       0.241       0.250       0.267
    AUTOCP           0.062       0.076       0.084       0.122       0.160       0.168       0.182
    ATCONCP          0.049       0.059       0.064       0.091       0.118       0.123       0.133

 EMOCONPR WITH
    AUTOPR          -0.094      -0.078      -0.070      -0.028       0.014       0.023       0.038
    RELAXPR         -0.064      -0.046      -0.037       0.010       0.057       0.066       0.083
    GSCP            -0.046      -0.031      -0.023       0.018       0.059       0.067       0.082
    TALKCP          -0.016       0.000       0.008       0.050       0.092       0.100       0.116
    IMAGCP          -0.049      -0.033      -0.026       0.015       0.056       0.064       0.079
    NEGTHCP         -0.258      -0.238      -0.228      -0.175      -0.123      -0.113      -0.093
    EMOCONCP         0.163       0.180       0.189       0.235       0.281       0.289       0.307
    ACTCP           -0.025      -0.009      -0.001       0.041       0.082       0.090       0.106
    RELAXCP         -0.052      -0.033      -0.024       0.026       0.075       0.085       0.103
    AUTOCP          -0.042      -0.028      -0.020       0.018       0.057       0.064       0.079
    ATCONCP         -0.018      -0.008      -0.002       0.026       0.054       0.060       0.070

 AUTOPR   WITH
    RELAXPR          0.006       0.024       0.033       0.081       0.128       0.138       0.155
    GSCP            -0.010       0.004       0.011       0.049       0.086       0.093       0.107
    TALKCP          -0.042      -0.027      -0.019       0.022       0.063       0.071       0.087
    IMAGCP          -0.001       0.014       0.021       0.059       0.098       0.105       0.120
    NEGTHCP         -0.087      -0.064      -0.052       0.009       0.070       0.082       0.105
    EMOCONCP        -0.110      -0.090      -0.080      -0.027       0.026       0.036       0.056
    ACTCP            0.023       0.040       0.048       0.093       0.137       0.146       0.162
    RELAXCP         -0.006       0.014       0.024       0.076       0.128       0.139       0.158
    AUTOCP           0.125       0.142       0.151       0.196       0.241       0.250       0.267
    ATCONCP         -0.042      -0.032      -0.026       0.002       0.031       0.036       0.047

 RELAXPR  WITH
    GSCP             0.121       0.140       0.150       0.202       0.254       0.264       0.283
    TALKCP           0.097       0.116       0.125       0.175       0.224       0.234       0.253
    IMAGCP           0.110       0.128       0.137       0.186       0.234       0.243       0.262
    NEGTHCP         -0.117      -0.096      -0.084      -0.026       0.032       0.044       0.066
    EMOCONCP        -0.066      -0.046      -0.037       0.015       0.066       0.076       0.095
    ACTCP            0.137       0.156       0.165       0.215       0.264       0.273       0.292
    RELAXCP          0.174       0.197       0.209       0.270       0.331       0.343       0.366
    AUTOCP           0.088       0.105       0.114       0.160       0.205       0.214       0.231
    ATCONCP          0.009       0.020       0.026       0.055       0.085       0.090       0.101

 GSCP     WITH
    TALKCP           0.216       0.233       0.242       0.287       0.332       0.341       0.358
    IMAGCP           0.180       0.197       0.205       0.249       0.292       0.301       0.317
    NEGTHCP         -0.214      -0.195      -0.186      -0.137      -0.089      -0.080      -0.061
    EMOCONCP        -0.056      -0.038      -0.029       0.019       0.066       0.075       0.093
    ACTCP            0.144       0.162       0.171       0.218       0.265       0.274       0.292
    RELAXCP          0.159       0.178       0.188       0.238       0.288       0.298       0.316
    AUTOCP           0.101       0.116       0.125       0.167       0.209       0.217       0.233
    ATCONCP          0.065       0.075       0.081       0.108       0.135       0.141       0.151

 TALKCP   WITH
    IMAGCP           0.186       0.204       0.214       0.262       0.310       0.319       0.338
    NEGTHCP         -0.248      -0.229      -0.219      -0.168      -0.118      -0.108      -0.089
    EMOCONCP         0.018       0.037       0.048       0.100       0.153       0.163       0.182
    ACTCP            0.143       0.161       0.170       0.218       0.267       0.276       0.294
    RELAXCP          0.163       0.182       0.192       0.244       0.295       0.305       0.324
    AUTOCP           0.059       0.076       0.085       0.130       0.175       0.183       0.200
    ATCONCP          0.041       0.051       0.057       0.086       0.114       0.120       0.131

 IMAGCP   WITH
    NEGTHCP         -0.213      -0.193      -0.183      -0.131      -0.078      -0.068      -0.049
    EMOCONCP        -0.025      -0.007       0.002       0.050       0.098       0.107       0.125
    ACTCP            0.138       0.157       0.166       0.216       0.266       0.276       0.295
    RELAXCP          0.142       0.162       0.172       0.224       0.277       0.287       0.306
    AUTOCP           0.085       0.101       0.109       0.151       0.193       0.201       0.217
    ATCONCP          0.048       0.060       0.066       0.098       0.130       0.136       0.148

 NEGTHCP  WITH
    EMOCONCP        -0.346      -0.325      -0.314      -0.257      -0.200      -0.189      -0.168
    ACTCP           -0.218      -0.198      -0.188      -0.136      -0.085      -0.075      -0.055
    RELAXCP         -0.238      -0.216      -0.205      -0.146      -0.087      -0.075      -0.053
    AUTOCP          -0.138      -0.119      -0.109      -0.058      -0.007       0.003       0.022
    ATCONCP         -0.146      -0.131      -0.124      -0.083      -0.043      -0.036      -0.021

 EMOCONCP WITH
    ACTCP           -0.020      -0.002       0.007       0.054       0.101       0.110       0.127
    RELAXCP         -0.073      -0.051      -0.041       0.016       0.073       0.084       0.105
    AUTOCP          -0.086      -0.069      -0.060      -0.015       0.030       0.039       0.056
    ATCONCP         -0.050      -0.038      -0.031       0.002       0.035       0.042       0.054

 ACTCP    WITH
    RELAXCP          0.197       0.219       0.231       0.291       0.351       0.362       0.385
    AUTOCP           0.145       0.163       0.173       0.221       0.270       0.279       0.298
    ATCONCP          0.065       0.076       0.081       0.111       0.141       0.147       0.158

 RELAXCP  WITH
    AUTOCP           0.142       0.160       0.170       0.220       0.271       0.280       0.299
    ATCONCP          0.058       0.072       0.079       0.115       0.151       0.158       0.171

 AUTOCP   WITH
    ATCONCP          0.047       0.057       0.063       0.090       0.118       0.123       0.134

 Means
    MT               5.702       5.733       5.748       5.829       5.909       5.925       5.955
    GSPR             3.595       3.619       3.631       3.694       3.756       3.769       3.792
    IMAGPR           3.627       3.653       3.666       3.736       3.805       3.819       3.845
    ATCONPR          3.308       3.328       3.339       3.393       3.447       3.457       3.477
    TALKPR           3.659       3.682       3.694       3.754       3.815       3.827       3.849
    ACTPR            3.316       3.335       3.346       3.398       3.450       3.460       3.480
    EMOCONPR         2.971       2.992       3.003       3.060       3.116       3.127       3.149
    AUTOPR           2.959       2.981       2.993       3.052       3.111       3.122       3.144
    RELAXPR          3.342       3.367       3.379       3.445       3.511       3.524       3.548
    GSCP             3.716       3.739       3.752       3.815       3.879       3.891       3.915
    TALKCP           3.796       3.821       3.834       3.900       3.966       3.978       4.003
    IMAGCP           3.623       3.645       3.656       3.716       3.775       3.787       3.809
    NEGTHCP          2.407       2.436       2.451       2.529       2.607       2.622       2.651
    EMOCONCP         3.074       3.101       3.114       3.187       3.259       3.273       3.300
    ACTCP            3.490       3.513       3.524       3.584       3.644       3.655       3.678
    RELAXCP          3.515       3.540       3.553       3.620       3.687       3.700       3.725
    AUTOCP           3.351       3.373       3.385       3.445       3.505       3.516       3.539
    ATCONCP          3.194       3.209       3.216       3.257       3.298       3.305       3.321

 Variances
    MT               0.508       0.550       0.572       0.685       0.799       0.820       0.863
    GSPR             0.329       0.350       0.361       0.417       0.472       0.483       0.504
    IMAGPR           0.411       0.435       0.447       0.510       0.573       0.585       0.609
    ATCONPR          0.237       0.253       0.262       0.306       0.350       0.358       0.375
    TALKPR           0.316       0.333       0.342       0.388       0.435       0.443       0.461
    ACTPR            0.223       0.239       0.247       0.289       0.332       0.340       0.356
    EMOCONPR         0.260       0.279       0.289       0.340       0.391       0.400       0.419
    AUTOPR           0.269       0.293       0.305       0.367       0.430       0.442       0.465
    RELAXPR          0.351       0.376       0.389       0.457       0.525       0.538       0.563
    GSCP             0.338       0.359       0.370       0.426       0.483       0.493       0.514
    TALKCP           0.376       0.396       0.406       0.459       0.512       0.522       0.542
    IMAGCP           0.290       0.310       0.320       0.373       0.426       0.436       0.456
    NEGTHCP          0.512       0.543       0.559       0.641       0.723       0.738       0.769
    EMOCONCP         0.435       0.462       0.476       0.548       0.621       0.635       0.662
    ACTCP            0.283       0.306       0.318       0.378       0.439       0.450       0.473
    RELAXCP          0.363       0.390       0.404       0.475       0.547       0.560       0.587
    AUTOCP           0.300       0.319       0.329       0.380       0.432       0.441       0.461
    ATCONCP          0.134       0.144       0.148       0.173       0.198       0.203       0.212


CONFIDENCE INTERVALS OF STANDARDIZED MODEL RESULTS


STDYX Standardization

                  Lower .5%  Lower 2.5%    Lower 5%    Estimate    Upper 5%  Upper 2.5%   Upper .5%

 MT       WITH
    GSPR             0.315       0.345       0.361       0.443       0.525       0.541       0.571
    IMAGPR           0.193       0.226       0.242       0.328       0.415       0.431       0.463
    ATCONPR          0.169       0.203       0.221       0.312       0.403       0.420       0.454
    TALKPR           0.233       0.263       0.279       0.360       0.440       0.456       0.486
    ACTPR            0.238       0.269       0.285       0.369       0.452       0.468       0.499
    EMOCONPR        -0.008       0.032       0.052       0.158       0.264       0.284       0.324
    AUTOPR           0.029       0.062       0.079       0.167       0.256       0.273       0.306
    RELAXPR          0.177       0.209       0.225       0.311       0.397       0.413       0.445
    GSCP             0.275       0.305       0.321       0.402       0.483       0.499       0.529
    TALKCP           0.246       0.278       0.295       0.381       0.467       0.484       0.516
    IMAGCP           0.292       0.320       0.335       0.410       0.485       0.499       0.527
    NEGTHCP         -0.385      -0.350      -0.331      -0.236      -0.141      -0.123      -0.087
    EMOCONCP         0.050       0.084       0.102       0.193       0.284       0.302       0.336
    ACTCP            0.296       0.322       0.335       0.405       0.474       0.488       0.514
    RELAXCP          0.222       0.252       0.267       0.345       0.424       0.439       0.469
    AUTOCP           0.203       0.232       0.246       0.323       0.400       0.415       0.444
    ATCONCP          0.071       0.103       0.120       0.206       0.292       0.309       0.341

 GSPR     WITH
    IMAGPR           0.417       0.444       0.459       0.533       0.607       0.621       0.649
    ATCONPR          0.212       0.243       0.259       0.343       0.426       0.442       0.473
    TALKPR           0.564       0.585       0.596       0.651       0.706       0.717       0.737
    ACTPR            0.289       0.325       0.343       0.439       0.535       0.553       0.589
    EMOCONPR        -0.212      -0.174      -0.155      -0.054       0.046       0.065       0.103
    AUTOPR          -0.048      -0.007       0.014       0.123       0.231       0.252       0.293
    RELAXPR          0.309       0.341       0.357       0.440       0.523       0.539       0.570
    GSCP             0.457       0.484       0.498       0.572       0.646       0.660       0.688
    TALKCP           0.514       0.539       0.552       0.619       0.687       0.700       0.725
    IMAGCP           0.453       0.480       0.494       0.566       0.639       0.652       0.679
    NEGTHCP         -0.318      -0.278      -0.257      -0.151      -0.045      -0.025       0.015
    EMOCONCP        -0.113      -0.074      -0.054       0.050       0.155       0.174       0.213
    ACTCP            0.418       0.443       0.455       0.522       0.589       0.602       0.627
    RELAXCP          0.411       0.438       0.452       0.524       0.597       0.611       0.638
    AUTOCP           0.237       0.268       0.283       0.365       0.447       0.462       0.493
    ATCONCP          0.156       0.193       0.211       0.309       0.406       0.425       0.461

 IMAGPR   WITH
    ATCONPR          0.104       0.139       0.157       0.251       0.344       0.362       0.397
    TALKPR           0.395       0.424       0.439       0.517       0.595       0.610       0.640
    ACTPR            0.138       0.175       0.194       0.295       0.395       0.414       0.452
    EMOCONPR        -0.203      -0.161      -0.140      -0.029       0.082       0.103       0.145
    AUTOPR           0.007       0.047       0.067       0.173       0.279       0.299       0.338
    RELAXPR          0.177       0.214       0.232       0.329       0.427       0.445       0.482
    GSCP             0.377       0.405       0.419       0.495       0.570       0.585       0.613
    TALKCP           0.406       0.435       0.450       0.528       0.607       0.622       0.651
    IMAGCP           0.454       0.483       0.498       0.574       0.650       0.665       0.694
    NEGTHCP         -0.220      -0.184      -0.165      -0.067       0.031       0.050       0.087
    EMOCONCP        -0.037       0.001       0.020       0.121       0.221       0.240       0.278
    ACTCP            0.218       0.253       0.271       0.364       0.457       0.475       0.510
    RELAXCP          0.178       0.215       0.233       0.332       0.430       0.449       0.486
    AUTOCP           0.111       0.147       0.166       0.262       0.358       0.376       0.412
    ATCONCP          0.032       0.071       0.092       0.198       0.304       0.324       0.364

 ATCONPR  WITH
    TALKPR           0.184       0.223       0.243       0.349       0.454       0.474       0.514
    ACTPR            0.234       0.268       0.286       0.377       0.468       0.486       0.520
    EMOCONPR         0.242       0.277       0.295       0.388       0.480       0.498       0.533
    AUTOPR          -0.193      -0.147      -0.124      -0.003       0.118       0.141       0.186
    RELAXPR          0.047       0.084       0.102       0.199       0.296       0.315       0.351
    GSCP             0.219       0.250       0.266       0.350       0.433       0.450       0.481
    TALKCP           0.276       0.311       0.328       0.421       0.513       0.530       0.565
    IMAGCP           0.258       0.288       0.304       0.384       0.465       0.480       0.510
    NEGTHCP         -0.600      -0.571      -0.557      -0.480      -0.403      -0.388      -0.360
    EMOCONCP         0.278       0.308       0.323       0.404       0.484       0.500       0.530
    ACTCP            0.181       0.216       0.234       0.327       0.420       0.438       0.473
    RELAXCP          0.198       0.232       0.248       0.337       0.425       0.442       0.475
    AUTOCP           0.029       0.069       0.089       0.195       0.301       0.322       0.361
    ATCONCP          0.172       0.207       0.224       0.316       0.409       0.426       0.461

 TALKPR   WITH
    ACTPR            0.306       0.338       0.354       0.439       0.524       0.540       0.572
    EMOCONPR        -0.132      -0.094      -0.074       0.029       0.132       0.152       0.190
    AUTOPR          -0.089      -0.049      -0.029       0.077       0.184       0.204       0.244
    RELAXPR          0.249       0.287       0.307       0.408       0.510       0.529       0.567
    GSCP             0.581       0.601       0.612       0.667       0.722       0.733       0.753
    TALKCP           0.617       0.638       0.648       0.704       0.759       0.769       0.790
    IMAGCP           0.547       0.572       0.585       0.653       0.721       0.734       0.759
    NEGTHCP         -0.390      -0.353      -0.334      -0.235      -0.136      -0.117      -0.080
    EMOCONCP        -0.057      -0.019       0.000       0.100       0.200       0.219       0.256
    ACTCP            0.355       0.388       0.405       0.493       0.581       0.598       0.631
    RELAXCP          0.341       0.375       0.393       0.486       0.579       0.597       0.631
    AUTOCP           0.133       0.170       0.189       0.288       0.388       0.407       0.444
    ATCONCP          0.148       0.185       0.205       0.304       0.403       0.423       0.460

 ACTPR    WITH
    EMOCONPR         0.074       0.113       0.132       0.235       0.339       0.358       0.397
    AUTOPR          -0.091      -0.046      -0.023       0.098       0.218       0.241       0.286
    RELAXPR          0.330       0.362       0.379       0.465       0.550       0.567       0.599
    GSCP             0.338       0.366       0.380       0.455       0.529       0.543       0.571
    TALKCP           0.335       0.365       0.380       0.462       0.543       0.558       0.589
    IMAGCP           0.372       0.402       0.417       0.496       0.575       0.590       0.620
    NEGTHCP         -0.480      -0.447      -0.430      -0.341      -0.252      -0.234      -0.201
    EMOCONCP         0.001       0.038       0.057       0.155       0.254       0.272       0.309
    ACTCP            0.565       0.588       0.600       0.662       0.724       0.736       0.759
    RELAXCP          0.405       0.435       0.450       0.529       0.608       0.623       0.653
    AUTOCP           0.217       0.253       0.272       0.368       0.463       0.482       0.518
    ATCONCP          0.259       0.295       0.313       0.407       0.501       0.519       0.555

 EMOCONPR WITH
    AUTOPR          -0.264      -0.219      -0.197      -0.079       0.039       0.062       0.106
    RELAXPR         -0.162      -0.117      -0.094       0.025       0.144       0.167       0.211
    GSCP            -0.122      -0.081      -0.061       0.048       0.156       0.176       0.217
    TALKCP          -0.040       0.000       0.020       0.126       0.232       0.252       0.292
    IMAGCP          -0.138      -0.095      -0.073       0.043       0.158       0.180       0.223
    NEGTHCP         -0.523      -0.488      -0.470      -0.376      -0.282      -0.264      -0.229
    EMOCONCP         0.439       0.464       0.477       0.544       0.611       0.624       0.649
    ACTCP           -0.069      -0.026      -0.003       0.113       0.230       0.252       0.296
    RELAXCP         -0.130      -0.083      -0.059       0.065       0.189       0.212       0.259
    AUTOCP          -0.117      -0.077      -0.056       0.050       0.157       0.178       0.217
    ATCONCP         -0.074      -0.031      -0.009       0.107       0.223       0.245       0.289

 AUTOPR   WITH
    RELAXPR          0.017       0.060       0.082       0.197       0.311       0.333       0.376
    GSCP            -0.021       0.014       0.031       0.123       0.215       0.232       0.266
    TALKCP          -0.103      -0.065      -0.046       0.054       0.154       0.173       0.211
    IMAGCP           0.005       0.042       0.061       0.160       0.260       0.279       0.316
    NEGTHCP         -0.179      -0.132      -0.108       0.018       0.145       0.169       0.216
    EMOCONCP        -0.245      -0.201      -0.178      -0.060       0.058       0.081       0.125
    ACTCP            0.084       0.124       0.144       0.249       0.354       0.374       0.413
    RELAXCP         -0.006       0.039       0.062       0.182       0.302       0.325       0.370
    AUTOCP           0.405       0.434       0.448       0.524       0.600       0.615       0.644
    ATCONCP         -0.168      -0.125      -0.104       0.009       0.122       0.144       0.186

 RELAXPR  WITH
    GSCP             0.314       0.349       0.366       0.458       0.550       0.567       0.602
    TALKCP           0.233       0.269       0.287       0.382       0.476       0.495       0.530
    IMAGCP           0.306       0.340       0.358       0.450       0.542       0.559       0.594
    NEGTHCP         -0.218      -0.177      -0.156      -0.048       0.060       0.081       0.122
    EMOCONCP        -0.132      -0.093      -0.074       0.029       0.132       0.151       0.190
    ACTCP            0.398       0.426       0.441       0.516       0.592       0.606       0.634
    RELAXCP          0.457       0.486       0.501       0.580       0.658       0.673       0.703
    AUTOCP           0.240       0.274       0.292       0.383       0.474       0.492       0.526
    ATCONCP          0.039       0.076       0.095       0.196       0.297       0.316       0.353

 GSCP     WITH
    TALKCP           0.557       0.579       0.590       0.649       0.707       0.718       0.740
    IMAGCP           0.532       0.554       0.565       0.623       0.681       0.693       0.714
    NEGTHCP         -0.406      -0.372      -0.354      -0.263      -0.172      -0.154      -0.120
    EMOCONCP        -0.116      -0.079      -0.060       0.039       0.137       0.156       0.193
    ACTCP            0.431       0.458       0.472       0.543       0.615       0.628       0.655
    RELAXCP          0.407       0.436       0.451       0.529       0.606       0.621       0.650
    AUTOCP           0.286       0.317       0.333       0.414       0.496       0.512       0.542
    ATCONCP          0.268       0.299       0.315       0.397       0.480       0.496       0.527

 TALKCP   WITH
    IMAGCP           0.525       0.551       0.564       0.633       0.701       0.715       0.740
    NEGTHCP         -0.449      -0.416      -0.399      -0.311      -0.222      -0.205      -0.172
    EMOCONCP         0.042       0.080       0.099       0.200       0.300       0.319       0.357
    ACTCP            0.404       0.433       0.448       0.524       0.601       0.616       0.644
    RELAXCP          0.393       0.424       0.440       0.521       0.603       0.619       0.649
    AUTOCP           0.160       0.196       0.214       0.311       0.407       0.425       0.461
    ATCONCP          0.157       0.192       0.210       0.304       0.398       0.416       0.451

 IMAGCP   WITH
    NEGTHCP         -0.426      -0.388      -0.369      -0.267      -0.166      -0.146      -0.109
    EMOCONCP        -0.054      -0.015       0.005       0.110       0.216       0.236       0.275
    ACTCP            0.460       0.488       0.502       0.576       0.650       0.664       0.692
    RELAXCP          0.405       0.436       0.451       0.532       0.613       0.629       0.659
    AUTOCP           0.264       0.297       0.314       0.401       0.488       0.505       0.537
    ATCONCP          0.226       0.264       0.283       0.384       0.485       0.504       0.542

 NEGTHCP  WITH
    EMOCONCP        -0.551      -0.523      -0.509      -0.434      -0.359      -0.345      -0.316
    ACTCP           -0.427      -0.391      -0.373      -0.277      -0.182      -0.163      -0.127
    RELAXCP         -0.424      -0.386      -0.366      -0.264      -0.162      -0.142      -0.104
    AUTOCP          -0.276      -0.238      -0.219      -0.118      -0.017       0.002       0.040
    ATCONCP         -0.419      -0.379      -0.358      -0.251      -0.143      -0.122      -0.082

 EMOCONCP WITH
    ACTCP           -0.043      -0.005       0.015       0.118       0.222       0.241       0.280
    RELAXCP         -0.143      -0.101      -0.080       0.032       0.143       0.165       0.206
    AUTOCP          -0.188      -0.151      -0.132      -0.033       0.067       0.086       0.123
    ATCONCP         -0.163      -0.123      -0.102       0.006       0.115       0.136       0.176

 ACTCP    WITH
    RELAXCP          0.587       0.611       0.623       0.686       0.750       0.762       0.786
    AUTOCP           0.467       0.495       0.509       0.584       0.658       0.672       0.700
    ATCONCP          0.296       0.329       0.346       0.435       0.523       0.540       0.573

 RELAXCP  WITH
    AUTOCP           0.393       0.423       0.438       0.518       0.599       0.614       0.644
    ATCONCP          0.236       0.275       0.295       0.400       0.505       0.525       0.565

 AUTOCP   WITH
    ATCONCP          0.204       0.239       0.257       0.353       0.448       0.466       0.502

 Means
    MT               6.040       6.279       6.401       7.040       7.679       7.801       8.041
    GSPR             5.076       5.230       5.309       5.722       6.135       6.215       6.369
    IMAGPR           4.679       4.811       4.878       5.231       5.583       5.651       5.782
    ATCONPR          5.451       5.614       5.698       6.135       6.571       6.655       6.819
    TALKPR           5.442       5.581       5.653       6.025       6.397       6.468       6.607
    ACTPR            5.584       5.759       5.849       6.316       6.784       6.873       7.048
    EMOCONPR         4.651       4.794       4.867       5.249       5.630       5.703       5.846
    AUTOPR           4.315       4.487       4.575       5.035       5.495       5.583       5.756
    RELAXPR          4.458       4.610       4.688       5.097       5.505       5.583       5.736
    GSCP             5.203       5.356       5.435       5.844       6.253       6.332       6.485
    TALKCP           5.183       5.320       5.390       5.756       6.122       6.192       6.329
    IMAGCP           5.360       5.532       5.621       6.082       6.542       6.631       6.803
    NEGTHCP          2.846       2.921       2.959       3.159       3.360       3.398       3.473
    EMOCONCP         3.837       3.949       4.006       4.304       4.602       4.659       4.770
    ACTCP            5.047       5.234       5.330       5.829       6.329       6.424       6.611
    RELAXCP          4.599       4.755       4.835       5.251       5.668       5.748       5.904
    AUTOCP           4.984       5.128       5.202       5.587       5.973       6.046       6.191
    ATCONCP          6.910       7.129       7.241       7.826       8.411       8.523       8.742

 Variances
    MT               1.000       1.000       1.000       1.000       1.000       1.000       1.000
    GSPR             1.000       1.000       1.000       1.000       1.000       1.000       1.000
    IMAGPR           1.000       1.000       1.000       1.000       1.000       1.000       1.000
    ATCONPR          1.000       1.000       1.000       1.000       1.000       1.000       1.000
    TALKPR           1.000       1.000       1.000       1.000       1.000       1.000       1.000
    ACTPR            1.000       1.000       1.000       1.000       1.000       1.000       1.000
    EMOCONPR         1.000       1.000       1.000       1.000       1.000       1.000       1.000
    AUTOPR           1.000       1.000       1.000       1.000       1.000       1.000       1.000
    RELAXPR          1.000       1.000       1.000       1.000       1.000       1.000       1.000
    GSCP             1.000       1.000       1.000       1.000       1.000       1.000       1.000
    TALKCP           1.000       1.000       1.000       1.000       1.000       1.000       1.000
    IMAGCP           1.000       1.000       1.000       1.000       1.000       1.000       1.000
    NEGTHCP          1.000       1.000       1.000       1.000       1.000       1.000       1.000
    EMOCONCP         1.000       1.000       1.000       1.000       1.000       1.000       1.000
    ACTCP            1.000       1.000       1.000       1.000       1.000       1.000       1.000
    RELAXCP          1.000       1.000       1.000       1.000       1.000       1.000       1.000
    AUTOCP           1.000       1.000       1.000       1.000       1.000       1.000       1.000
    ATCONCP          1.000       1.000       1.000       1.000       1.000       1.000       1.000


DIAGRAM INFORMATION

  Use View Diagram under the Diagram menu in the Mplus Editor to view the diagram.
  If running Mplus from the Mplus Diagrammer, the diagram opens automatically.

  Diagram output
    c:\users\240728e\desktop\work\pre uq postdoc\publications\mental toughness\mt and tops\data analyses (malay)\bivaria

     Beginning Time:  12:25:08
        Ending Time:  12:25:08
       Elapsed Time:  00:00:00


MUTHEN & MUTHEN
3463 Stoner Ave.
Los Angeles, CA  90066

Tel: (310) 391-9971
Fax: (310) 391-8971
Web: www.StatModel.com
Support: Support@StatModel.com

Copyright (c) 1998-2017 Muthen & Muthen
